# Supplementary material for: miRNA Sequencing and Differential Analysis of Testes from 1-Year-Old and 3-Year-Old Kazakh Horses
Source: Biology (Basel). 2026 Apr 2;15(7):569. doi: 10.3390/biology15070569 (PMC13072160; doi:10.3390/biology15070569)
Supplement: Supplementary file 1 [file biology-15-00569-s001.zip]

Archive with 1 entries (1 files):
- biology-4209196-supplementary.xlsx
