# Supplementary material for: miRNA Sequencing and Differential Analysis of Testes from 1-Year-Old and 3-Year-Old Kazakh Horses
Source: Biology (Basel). 2026 Apr 2;15(7):569. doi: 10.3390/biology15070569 (PMC13072160; doi:10.3390/biology15070569)
Supplement: Supplementary file 1 [file biology-15-00569-s001.zip › biology-4209196-supplementary.xlsx]

## Sheet: Table S1
Table S1: Primer sequences used for qRT-PCR validation
miRNA / Gene Name	Stem-loop RT Primer (5'-3')	Forward Primer (5'-3')	Reverse Primer (5'-3')
U6 snRNA	N/A	CTCGCTTCGGCAGCACA	AACGCTTCACGAATTTGCGT
eca-miR-16	CTCAACTGGTGTCGTGGAGTCGGCAATTCAGTTGAGCGCCAATA	ACACTCCAGCTGGGTAGCAGCACGTAAATA	TGGTGTCGTGGAGTCG
eca-miR-17	CTCAACTGGTGTCGTGGAGTCGGCAATTCAGTTGAGCTACCTGC	ACACTCCAGCTGGGCAAAGTGCTTACAGTGC	TGGTGTCGTGGAGTCG
eca-miR-22	CTCAACTGGTGTCGTGGAGTCGGCAATTCAGTTGAGACAGTTCT	ACACTCCAGCTGGGAAGCTGCCAGTTGAAG	TGGTGTCGTGGAGTCG
eca-miR-103	CTCAACTGGTGTCGTGGAGTCGGCAATTCAGTTGAGTCATAGCC	ACACTCCAGCTGGGAGCAGCATTGTACAGGG	TGGTGTCGTGGAGTCG
eca-miR-106a	CTCAACTGGTGTCGTGGAGTCGGCAATTCAGTTGAGCTACCTGC	ACACTCCAGCTGGGCAAAGTGCTTACAGTGC	TGGTGTCGTGGAGTCG
eca-miR-199a-5p	CTCAACTGGTGTCGTGGAGTCGGCAATTCAGTTGAGGAACAGGT	ACACTCCAGCTGGGCCCAGTGTTCAGACTAC	TGGTGTCGTGGAGTCG
eca-miR-211	CTCAACTGGTGTCGTGGAGTCGGCAATTCAGTTGAGAGGCAAAG	ACACTCCAGCTGGGTTCCCTTTGTCATCCT	TGGTGTCGTGGAGTCG
eca-miR-340-5p	CTCAACTGGTGTCGTGGAGTCGGCAATTCAGTTGAGAATCAGTC	ACACTCCAGCTGGGTTATAAAGCAATGAGA	TGGTGTCGTGGAGTCG
eca-miR-363	CTCAACTGGTGTCGTGGAGTCGGCAATTCAGTTGAGTACAGATG	ACACTCCAGCTGGGAATTGCACGGTATCCA	TGGTGTCGTGGAGTCG
miR-449-z	6.719	4.5455	10.4713
miR-4497-z	0.8577	0.8523	0.6346
miR-4508-z	0.5718	0.4735	0.01
miR-456-y	0.01	0.0947	0.01
miR-4961-y	0.143	0.01	0.01
miR-499-x	0.143	0.8523	1.1106
miR-5100-z	8.4345	8.9017	8.5674
miR-5341-z	0.4289	0.8523	1.2692
miR-5466-z	0.01	0.01	0.01
miR-5732-y	0.01	0.01	0.01
miR-5941-z	0.01	0.2841	0.1587
miR-6308-y	0.2859	0.2841	0.01
miR-6412-z	19.1564	27.652	12.6924
miR-6504-x	1.0007	1.2311	1.4279
miR-652-z	0.2859	0.2841	0.01
miR-6537-y	1.5725	3.6932	2.0625
miR-7175-y	0.01	0.0947	0.01
miR-7186-x	0.01	0.01	0.1587
miR-7267-y	1.0007	1.2311	0.9519
miR-7312-x	0.01	0.01	0.01
miR-7316-y	0.01	0.4735	0.01
miR-7336-y	0.143	0.3788	0.01
miR-735-y	0.01	0.01	0.01
miR-744-y	0.5718	0.3788	0.01
miR-7460-y	0.8577	0.3788	0.3173
miR-758-y	1.0007	1.1364	1.2692
miR-760-x	0.01	0.01	0.01
miR-760-y	1.0007	0.8523	0.476
miR-7844-x	0.8577	1.4205	1.1106
miR-7911-x	0.01	0.01	0.01
miR-7918-x	0.01	0.2841	0.01
miR-7948-x	0.01	0.01	0.01
miR-7977-z	16.4402	37.1218	13.9617
miR-872-x	6.5761	3.3144	5.2356
miR-873-y	0.4289	0.4735	0.476
miR-8874-z	0.7148	0.7576	0.3173
miR-8885-z	0.01	0.01	0.01
miR-8908-z	8.8634	6.8183	9.3607
miR-8909-z	2.7162	3.9773	5.5529
miR-8939-z	0.01	0.01	0.01
miR-8947-z	0.7148	0.5682	0.1587
miR-8979-z	0.01	0.01	0.01
miR-9004-z	0.4289	0.7576	0.6346
miR-9014-z	0.7148	0.6629	0.6346
miR-9134-z	9.1493	10.985	5.2356
miR-9143-z	0.01	0.01	0.01
miR-9149-z	0.01	0.1894	0.01
miR-9152-z	1.1437	0.947	0.9519
miR-9177-z	0.4289	0.8523	0.1587
miR-9180-z	0.143	0.3788	0.3173
miR-9181-z	0.01	0.0947	0.01
miR-9184-z	0.143	0.2841	0.1587
miR-92-x	4.2887	3.0304	3.4904
miR-921-z	0.2859	0.4735	0.01
miR-9222-z	1.1437	0.947	0.9519
miR-9226-x	19.2993	17.6139	9.202
miR-9236-z	3.7169	5.6819	2.5385
miR-939-z	9.4352	6.6289	5.8703
miR-943-z	0.143	0.0947	0.01
miR-9501-y	1.7155	2.5569	1.4279
miR-9575-y	0.01	0.0947	0.1587
miR-9792-x	0.143	0.1894	0.1587
miR-9811-x	0.4289	0.0947	0.1587
miR-99-x	372.263	360.328	430.115
miR-9993-y	56.0396	99.5282	48.5486
novel-m0003-3p	171.121	160.988	150.723
novel-m0004-3p	171.121	160.988	150.723
novel-m0005-3p	106.647	91.2894	87.4192
novel-m0006-3p	106.647	91.2894	87.4192
novel-m0007-3p	150.106	142.143	123.593
novel-m0008-3p	150.106	142.143	123.593
novel-m0009-3p	42.4585	59.1866	32.8417
novel-m0010-3p	42.4585	59.1866	32.8417
novel-m0011-3p	42.4585	59.1866	32.8417
novel-m0013-3p	39.8853	60.5124	35.6975
novel-m0014-5p	40.7431	42.2356	47.1207
novel-m0015-5p	40.7431	42.2356	47.1207
novel-m0016-5p	40.7431	42.2356	47.1207
novel-m0017-3p	34.7388	30.8717	30.1446
novel-m0022-5p	3.8599	5.019	2.6971
novel-m0023-3p	22.1585	26.8944	19.6733
novel-m0024-5p	5.7183	7.0077	3.4904
novel-m0025-3p	4.5747	6.4395	4.4424
novel-m0026-3p	2.7162	5.2084	0.9519
novel-m0027-5p	6.862	5.6819	2.8558
novel-m0029-5p	1.5725	3.6932	0.476
novel-m0030-5p	1.5725	3.6932	0.476
novel-m0032-3p	4.7176	5.4925	3.9664
novel-m0033-3p	2.0014	3.0304	2.5385
novel-m0034-5p	11.0078	6.8183	15.2309
novel-m0035-5p	5.0035	5.1137	4.7597
novel-m0036-3p	2.4303	3.8826	1.2692
novel-m0037-5p	3.0021	3.4091	1.9039
novel-m0038-3p	2.7162	3.3144	2.8558
novel-m0040-5p	1.0007	2.3675	1.1106
novel-m0041-3p	2.2873	2.5569	1.7452
novel-m0042-5p	4.8606	4.7349	2.5385
novel-m0043-3p	0.8577	2.1781	2.5385
novel-m0044-3p	0.2859	0.7576	0.476
novel-m0047-3p	0.2859	0.5682	0.1587
novel-m0049-5p	2.1444	2.841	4.9183
novel-m0050-5p	2.4303	3.2198	1.4279
novel-m0051-5p	1.8585	2.4622	2.0625
novel-m0052-5p	1.8585	2.4622	2.0625
novel-m0056-5p	0.7148	1.3258	0.3173
novel-m0057-5p	0.8577	0.947	0.1587
novel-m0058-5p	0.5718	0.5682	0.01
novel-m0059-5p	0.5718	0.5682	0.01
novel-m0060-5p	0.5718	1.4205	0.476
novel-m0061-3p	0.7148	0.4735	0.6346
novel-m0063-3p	0.4289	1.3258	0.476
novel-m0064-3p	0.143	1.3258	0.476
novel-m0065-3p	0.8577	0.6629	1.2692
novel-m0066-5p	0.4289	1.5152	1.1106
novel-m0068-3p	1.0007	0.5682	0.476
novel-m0075-3p	2.5732	2.5569	2.0625
novel-m0076-5p	1.0007	0.4735	0.01
novel-m0078-3p	0.8577	1.2311	0.1587
novel-m0079-5p	1.8585	1.1364	4.4424
novel-m0080-5p	0.4289	0.5682	0.3173
novel-m0081-5p	0.4289	0.5682	0.3173
novel-m0085-3p	0.7148	1.5152	0.476
novel-m0086-3p	0.4289	0.2841	0.476
novel-m0087-5p	0.5718	1.4205	1.1106
novel-m0089-3p	1.0007	1.4205	0.6346
novel-m0090-5p	0.4289	0.3788	0.3173
novel-m0091-3p	0.4289	0.7576	0.01
novel-m0092-3p	0.4289	0.7576	0.476
novel-m0093-5p	0.8577	0.4735	0.1587
novel-m0095-5p	1.5725	1.3258	0.9519
novel-m0096-5p	0.5718	1.5152	0.476
novel-m0097-5p	3.7169	2.5569	3.6491
novel-m0098-3p	0.143	0.3788	0.1587
novel-m0100-3p	0.01	0.947	0.1587
novel-m0101-5p	0.2859	1.1364	0.1587
novel-m0106-5p	0.4289	1.0417	0.9519
novel-m0107-5p	1.1437	1.4205	1.2692
novel-m0109-3p	0.2859	0.6629	0.476
novel-m0111-5p	0.4289	0.8523	0.476
novel-m0114-5p	0.8577	0.3788	0.01
novel-m0115-3p	0.2859	1.1364	0.3173
novel-m0116-3p	0.01	0.01	0.3173
novel-m0117-3p	0.143	0.1894	0.3173
novel-m0118-3p	0.143	0.6629	0.1587
novel-m0119-3p	0.4289	0.2841	0.3173
novel-m0122-3p	0.4289	0.3788	0.476
novel-m0123-3p	0.2859	0.2841	0.3173
novel-m0124-5p	0.2859	0.1894	0.01
novel-m0125-3p	0.2859	0.1894	0.01
novel-m0127-5p	0.4289	0.7576	0.3173
novel-m0128-5p	0.2859	0.4735	0.476
novel-m0129-3p	0.7148	0.4735	0.476
novel-m0133-3p	0.143	0.3788	0.6346
novel-m0137-3p	0.4289	0.1894	0.1587
novel-m0140-5p	3.0021	1.6099	5.3943
novel-m0142-3p	0.143	0.3788	0.1587
novel-m0143-3p	2.0014	1.7046	2.5385
novel-m0144-3p	2.0014	1.7046	2.5385
novel-m0148-5p	0.5718	0.7576	0.6346
novel-m0150-3p	0.2859	0.5682	0.1587
novel-m0151-3p	0.2859	0.5682	0.1587
novel-m0152-3p	0.2859	0.1894	0.1587
novel-m0154-5p	1.2866	1.3258	1.2692
novel-m0155-3p	0.01	0.01	0.01
novel-m0160-3p	0.143	0.2841	0.01
novel-m0161-3p	0.01	0.1894	0.1587
novel-m0165-5p	1.1437	0.947	0.7933
novel-m0166-5p	0.2859	0.2841	0.01
novel-m0167-5p	0.01	0.01	0.01
novel-m0169-3p	0.01	0.0947	0.1587
novel-m0172-5p	0.4289	0.4735	0.1587
novel-m0176-3p	0.2859	0.0947	0.3173
novel-m0179-3p	0.01	0.1894	0.1587
novel-m0180-3p	0.01	0.1894	0.1587
novel-m0181-5p	0.143	0.2841	0.01
novel-m0184-3p	0.01	0.5682	0.476
novel-m0185-5p	0.2859	0.4735	0.3173
novel-m0194-5p	0.01	0.0947	0.1587
novel-m0195-3p	0.143	0.1894	0.01
novel-m0198-3p	0.2859	0.5682	1.1106
novel-m0200-3p	0.143	0.0947	0.01
novel-m0204-3p	0.01	0.01	0.3173
novel-m0206-3p	0.01	0.0947	0.01
novel-m0207-3p	0.4289	0.1894	0.01
novel-m0208-3p	0.4289	0.1894	0.01
novel-m0210-5p	0.01	0.3788	0.3173
novel-m0211-5p	0.01	0.01	0.01
novel-m0212-5p	0.2859	0.0947	0.01
novel-m0213-5p	0.2859	0.01	0.01
novel-m0214-5p	0.2859	0.01	0.01
novel-m0217-3p	0.143	0.0947	0.01
novel-m0223-3p	0.01	0.1894	0.01
novel-m0224-5p	0.01	0.0947	0.01
novel-m0227-5p	0.01	0.01	0.476
novel-m0231-5p	0.143	0.0947	0.1587
novel-m0238-5p	0.01	0.0947	0.01
novel-m0241-5p	0.2859	0.3788	0.1587
novel-m0243-5p	0.143	0.0947	0.01
novel-m0244-5p	0.143	0.0947	0.01
novel-m0247-3p	0.01	0.0947	0.01
novel-m0251-3p	0.143	0.0947	0.3173
novel-m0255-5p	0.01	0.01	0.01
novel-m0257-3p	0.4289	0.3788	0.1587
novel-m0258-3p	1.7155	0.5682	2.5385
novel-m0259-3p	1.7155	0.5682	2.5385
novel-m0267-3p	0.01	0.0947	0.01
novel-m0269-5p	0.01	0.01	0.01
novel-m0271-5p	0.01	0.0947	0.01
novel-m0272-5p	0.2859	0.0947	0.1587
novel-m0273-5p	0.01	0.01	0.01
novel-m0276-5p	0.2859	0.2841	0.1587
novel-m0277-5p	0.01	0.01	0.01
novel-m0280-5p	0.01	0.0947	0.01
novel-m0281-5p	0.01	0.0947	0.01
novel-m0282-3p	0.01	0.1894	0.01
novel-m0284-3p	0.01	0.0947	0.7933
novel-m0288-5p	0.143	0.01	0.01
novel-m0292-3p	0.143	0.5682	0.01
novel-m0293-3p	0.143	0.5682	0.01
novel-m0294-3p	0.143	0.5682	0.01
novel-m0295-3p	0.143	0.5682	0.01
novel-m0297-3p	0.01	0.01	0.1587
novel-m0300-3p	0.2859	0.4735	0.6346
novel-m0302-3p	0.01	0.01	0.01
novel-m0307-5p	0.01	0.2841	0.01
novel-m0311-5p	0.143	0.0947	0.01
novel-m0316-5p	0.4289	0.5682	0.3173
novel-m0318-3p	0.01	0.0947	0.01
novel-m0325-5p	0.01	0.1894	0.01
novel-m0328-5p	0.01	0.01	0.01
novel-m0334-3p	0.01	0.0947	0.01
novel-m0335-3p	0.01	0.0947	0.01
novel-m0336-3p	0.01	0.0947	0.01
novel-m0337-3p	0.01	0.0947	0.01
novel-m0341-3p	0.01	0.3788	0.3173
novel-m0345-3p	0.01	0.0947	0.01
novel-m0357-5p	0.01	0.01	0.01
novel-m0364-5p	0.4289	0.2841	0.3173
novel-m0365-3p	0.5718	0.5682	0.6346
novel-m0367-5p	0.8577	0.3788	0.476
novel-m0369-3p	0.143	0.0947	0.01
novel-m0371-5p	0.01	0.01	0.01
novel-m0372-3p	0.01	0.01	0.1587
novel-m0374-5p	0.01	0.01	0.01
novel-m0375-3p	0.01	0.01	0.01
novel-m0379-3p	0.143	0.01	0.01
novel-m0381-5p	0.4289	0.6629	0.6346
novel-m0396-3p	0.143	0.0947	0.01
novel-m0398-3p	0.01	0.01	0.01
novel-m0400-5p	0.01	0.01	0.01
novel-m0401-3p	0.01	0.0947	0.01
novel-m0409-3p	0.143	0.01	0.01
novel-m0414-3p	0.01	0.0947	0.01
novel-m0416-3p	0.01	0.01	0.01
novel-m0425-5p	0.2859	0.2841	0.1587
novel-m0426-5p	0.2859	0.1894	0.476
novel-m0428-3p	0.01	0.2841	0.3173
novel-m0434-5p	0.143	0.0947	0.476
novel-m0435-5p	0.2859	0.4735	0.1587
novel-m0437-3p	0.01	0.01	0.01
novel-m0440-3p	0.01	0.01	0.01
novel-m0447-5p	0.01	0.01	0.01
novel-m0448-5p	0.01	0.0947	0.01
novel-m0449-5p	0.01	0.0947	0.01
novel-m0461-3p	0.01	0.01	0.1587
novel-m0463-5p	0.01	0.01	0.01
novel-m0467-3p	0.01	0.01	0.01

## Sheet: Table S2
Table S2. Summary of raw sequencing data and quality control metrics.
Sample	RawData(bp)	BF_Q20(%)	BF_Q30(%)	BF_N(%)	BF_GC (%)	CleanData(bp)	Total_Mapped(%)
G-1-1	12685166100	12,507,916,273 (98.60%)	11946078947	199,885 (0.00%)	6,361,934,566 (50.15%)	12534409823	79,611,080 (95.34%)
			-0.9417
G-1-2	12093191100	11,932,137,640 (98.67%)	11407923174	199,299 (0.00%)	5,947,639,465 (49.18%)	11973614092	75,920,732 (95.18%)
			-0.9433
G-1-3	12272421600	12,103,544,066 (98.62%)	11553008174	76,073 (0.00%)	6,129,168,148 (49.94%)	12106261510	77135591 (95.39%)
			-0.9414
G-1-4	12863545200	12,685,789,184 (98.62%)	12136170142	213,982 (0.00%)	6,398,698,838 (49.74%)	12689839931	80,691,777 (95.21%)
			-0.9435
G-3-1	12316630200	12,136,763,814 (98.54%)	11568557288	193,212 (0.00%)	6,316,036,118 (51.28%)	12147646332	77,487,528 (95.43%)
			-0.9393
G-3-2	12399693600	12,227,946,354 (98.61%)	11683086842	195,686 (0.00%)	6,329,567,227 (51.05%)	12262186454	78,022,459 (95.35%)
			-0.9422
G-3-3	10984653000	10,822,480,383 (98.52%)	10306734879	153,529 (0.00%)	5,633,496,426 (51.29%)	10855795302	68,978,956 (95.26%)
			-0.9383
G-3-4	12637516200	12,454,878,068 (98.55%)	11856519509	195,476 (0.00%)	6,436,534,695 (50.93%)	12470233183	79,014,710 (94.83%)
			-0.9382
Note: BF_Q20 and BF_Q30 denote the percentage of bases with sequencing error rates ≤1% and ≤0.1%, respectively; BF_N represents the proportion of unidentified bases; BF_GC indicates GC content; Total_Mapped denotes the proportion of valid data mapped to the reference genome.
miR-449-z	6.719	4.5455	10.4713
miR-4497-z	0.8577	0.8523	0.6346
miR-4508-z	0.5718	0.4735	0.01
miR-456-y	0.01	0.0947	0.01
miR-4961-y	0.143	0.01	0.01
miR-499-x	0.143	0.8523	1.1106
miR-5100-z	8.4345	8.9017	8.5674
miR-5341-z	0.4289	0.8523	1.2692
miR-5466-z	0.01	0.01	0.01
miR-5732-y	0.01	0.01	0.01
miR-5941-z	0.01	0.2841	0.1587
miR-6308-y	0.2859	0.2841	0.01
miR-6412-z	19.1564	27.652	12.6924
miR-6504-x	1.0007	1.2311	1.4279
miR-652-z	0.2859	0.2841	0.01
miR-6537-y	1.5725	3.6932	2.0625
miR-7175-y	0.01	0.0947	0.01
miR-7186-x	0.01	0.01	0.1587
miR-7267-y	1.0007	1.2311	0.9519
miR-7312-x	0.01	0.01	0.01
miR-7316-y	0.01	0.4735	0.01
miR-7336-y	0.143	0.3788	0.01
miR-735-y	0.01	0.01	0.01
miR-744-y	0.5718	0.3788	0.01
miR-7460-y	0.8577	0.3788	0.3173
miR-758-y	1.0007	1.1364	1.2692
miR-760-x	0.01	0.01	0.01
miR-760-y	1.0007	0.8523	0.476
miR-7844-x	0.8577	1.4205	1.1106
miR-7911-x	0.01	0.01	0.01
miR-7918-x	0.01	0.2841	0.01
miR-7948-x	0.01	0.01	0.01
miR-7977-z	16.4402	37.1218	13.9617
miR-872-x	6.5761	3.3144	5.2356
miR-873-y	0.4289	0.4735	0.476
miR-8874-z	0.7148	0.7576	0.3173
miR-8885-z	0.01	0.01	0.01
miR-8908-z	8.8634	6.8183	9.3607
miR-8909-z	2.7162	3.9773	5.5529
miR-8939-z	0.01	0.01	0.01
miR-8947-z	0.7148	0.5682	0.1587
miR-8979-z	0.01	0.01	0.01
miR-9004-z	0.4289	0.7576	0.6346
miR-9014-z	0.7148	0.6629	0.6346
miR-9134-z	9.1493	10.985	5.2356
miR-9143-z	0.01	0.01	0.01
miR-9149-z	0.01	0.1894	0.01
miR-9152-z	1.1437	0.947	0.9519
miR-9177-z	0.4289	0.8523	0.1587
miR-9180-z	0.143	0.3788	0.3173
miR-9181-z	0.01	0.0947	0.01
miR-9184-z	0.143	0.2841	0.1587
miR-92-x	4.2887	3.0304	3.4904
miR-921-z	0.2859	0.4735	0.01
miR-9222-z	1.1437	0.947	0.9519
miR-9226-x	19.2993	17.6139	9.202
miR-9236-z	3.7169	5.6819	2.5385
miR-939-z	9.4352	6.6289	5.8703
miR-943-z	0.143	0.0947	0.01
miR-9501-y	1.7155	2.5569	1.4279
miR-9575-y	0.01	0.0947	0.1587
miR-9792-x	0.143	0.1894	0.1587
miR-9811-x	0.4289	0.0947	0.1587
miR-99-x	372.263	360.328	430.115
miR-9993-y	56.0396	99.5282	48.5486
novel-m0003-3p	171.121	160.988	150.723
novel-m0004-3p	171.121	160.988	150.723
novel-m0005-3p	106.647	91.2894	87.4192
novel-m0006-3p	106.647	91.2894	87.4192
novel-m0007-3p	150.106	142.143	123.593
novel-m0008-3p	150.106	142.143	123.593
novel-m0009-3p	42.4585	59.1866	32.8417
novel-m0010-3p	42.4585	59.1866	32.8417
novel-m0011-3p	42.4585	59.1866	32.8417
novel-m0013-3p	39.8853	60.5124	35.6975
novel-m0014-5p	40.7431	42.2356	47.1207
novel-m0015-5p	40.7431	42.2356	47.1207
novel-m0016-5p	40.7431	42.2356	47.1207
novel-m0017-3p	34.7388	30.8717	30.1446
novel-m0022-5p	3.8599	5.019	2.6971
novel-m0023-3p	22.1585	26.8944	19.6733
novel-m0024-5p	5.7183	7.0077	3.4904
novel-m0025-3p	4.5747	6.4395	4.4424
novel-m0026-3p	2.7162	5.2084	0.9519
novel-m0027-5p	6.862	5.6819	2.8558
novel-m0029-5p	1.5725	3.6932	0.476
novel-m0030-5p	1.5725	3.6932	0.476
novel-m0032-3p	4.7176	5.4925	3.9664
novel-m0033-3p	2.0014	3.0304	2.5385
novel-m0034-5p	11.0078	6.8183	15.2309
novel-m0035-5p	5.0035	5.1137	4.7597
novel-m0036-3p	2.4303	3.8826	1.2692
novel-m0037-5p	3.0021	3.4091	1.9039
novel-m0038-3p	2.7162	3.3144	2.8558
novel-m0040-5p	1.0007	2.3675	1.1106
novel-m0041-3p	2.2873	2.5569	1.7452
novel-m0042-5p	4.8606	4.7349	2.5385
novel-m0043-3p	0.8577	2.1781	2.5385
novel-m0044-3p	0.2859	0.7576	0.476
novel-m0047-3p	0.2859	0.5682	0.1587
novel-m0049-5p	2.1444	2.841	4.9183
novel-m0050-5p	2.4303	3.2198	1.4279
novel-m0051-5p	1.8585	2.4622	2.0625
novel-m0052-5p	1.8585	2.4622	2.0625
novel-m0056-5p	0.7148	1.3258	0.3173
novel-m0057-5p	0.8577	0.947	0.1587
novel-m0058-5p	0.5718	0.5682	0.01
novel-m0059-5p	0.5718	0.5682	0.01
novel-m0060-5p	0.5718	1.4205	0.476
novel-m0061-3p	0.7148	0.4735	0.6346
novel-m0063-3p	0.4289	1.3258	0.476
novel-m0064-3p	0.143	1.3258	0.476
novel-m0065-3p	0.8577	0.6629	1.2692
novel-m0066-5p	0.4289	1.5152	1.1106
novel-m0068-3p	1.0007	0.5682	0.476
novel-m0075-3p	2.5732	2.5569	2.0625
novel-m0076-5p	1.0007	0.4735	0.01
novel-m0078-3p	0.8577	1.2311	0.1587
novel-m0079-5p	1.8585	1.1364	4.4424
novel-m0080-5p	0.4289	0.5682	0.3173
novel-m0081-5p	0.4289	0.5682	0.3173
novel-m0085-3p	0.7148	1.5152	0.476
novel-m0086-3p	0.4289	0.2841	0.476
novel-m0087-5p	0.5718	1.4205	1.1106
novel-m0089-3p	1.0007	1.4205	0.6346
novel-m0090-5p	0.4289	0.3788	0.3173
novel-m0091-3p	0.4289	0.7576	0.01
novel-m0092-3p	0.4289	0.7576	0.476
novel-m0093-5p	0.8577	0.4735	0.1587
novel-m0095-5p	1.5725	1.3258	0.9519
novel-m0096-5p	0.5718	1.5152	0.476
novel-m0097-5p	3.7169	2.5569	3.6491
novel-m0098-3p	0.143	0.3788	0.1587
novel-m0100-3p	0.01	0.947	0.1587
novel-m0101-5p	0.2859	1.1364	0.1587
novel-m0106-5p	0.4289	1.0417	0.9519
novel-m0107-5p	1.1437	1.4205	1.2692
novel-m0109-3p	0.2859	0.6629	0.476
novel-m0111-5p	0.4289	0.8523	0.476
novel-m0114-5p	0.8577	0.3788	0.01
novel-m0115-3p	0.2859	1.1364	0.3173
novel-m0116-3p	0.01	0.01	0.3173
novel-m0117-3p	0.143	0.1894	0.3173
novel-m0118-3p	0.143	0.6629	0.1587
novel-m0119-3p	0.4289	0.2841	0.3173
novel-m0122-3p	0.4289	0.3788	0.476
novel-m0123-3p	0.2859	0.2841	0.3173
novel-m0124-5p	0.2859	0.1894	0.01
novel-m0125-3p	0.2859	0.1894	0.01
novel-m0127-5p	0.4289	0.7576	0.3173
novel-m0128-5p	0.2859	0.4735	0.476
novel-m0129-3p	0.7148	0.4735	0.476
novel-m0133-3p	0.143	0.3788	0.6346
novel-m0137-3p	0.4289	0.1894	0.1587
novel-m0140-5p	3.0021	1.6099	5.3943
novel-m0142-3p	0.143	0.3788	0.1587
novel-m0143-3p	2.0014	1.7046	2.5385
novel-m0144-3p	2.0014	1.7046	2.5385
novel-m0148-5p	0.5718	0.7576	0.6346
novel-m0150-3p	0.2859	0.5682	0.1587
novel-m0151-3p	0.2859	0.5682	0.1587
novel-m0152-3p	0.2859	0.1894	0.1587
novel-m0154-5p	1.2866	1.3258	1.2692
novel-m0155-3p	0.01	0.01	0.01
novel-m0160-3p	0.143	0.2841	0.01
novel-m0161-3p	0.01	0.1894	0.1587
novel-m0165-5p	1.1437	0.947	0.7933
novel-m0166-5p	0.2859	0.2841	0.01
novel-m0167-5p	0.01	0.01	0.01
novel-m0169-3p	0.01	0.0947	0.1587
novel-m0172-5p	0.4289	0.4735	0.1587
novel-m0176-3p	0.2859	0.0947	0.3173
novel-m0179-3p	0.01	0.1894	0.1587
novel-m0180-3p	0.01	0.1894	0.1587
novel-m0181-5p	0.143	0.2841	0.01
novel-m0184-3p	0.01	0.5682	0.476
novel-m0185-5p	0.2859	0.4735	0.3173
novel-m0194-5p	0.01	0.0947	0.1587
novel-m0195-3p	0.143	0.1894	0.01
novel-m0198-3p	0.2859	0.5682	1.1106
novel-m0200-3p	0.143	0.0947	0.01
novel-m0204-3p	0.01	0.01	0.3173
novel-m0206-3p	0.01	0.0947	0.01
novel-m0207-3p	0.4289	0.1894	0.01
novel-m0208-3p	0.4289	0.1894	0.01
novel-m0210-5p	0.01	0.3788	0.3173
novel-m0211-5p	0.01	0.01	0.01
novel-m0212-5p	0.2859	0.0947	0.01
novel-m0213-5p	0.2859	0.01	0.01
novel-m0214-5p	0.2859	0.01	0.01
novel-m0217-3p	0.143	0.0947	0.01
novel-m0223-3p	0.01	0.1894	0.01
novel-m0224-5p	0.01	0.0947	0.01
novel-m0227-5p	0.01	0.01	0.476
novel-m0231-5p	0.143	0.0947	0.1587
novel-m0238-5p	0.01	0.0947	0.01
novel-m0241-5p	0.2859	0.3788	0.1587
novel-m0243-5p	0.143	0.0947	0.01
novel-m0244-5p	0.143	0.0947	0.01
novel-m0247-3p	0.01	0.0947	0.01
novel-m0251-3p	0.143	0.0947	0.3173
novel-m0255-5p	0.01	0.01	0.01
novel-m0257-3p	0.4289	0.3788	0.1587
novel-m0258-3p	1.7155	0.5682	2.5385
novel-m0259-3p	1.7155	0.5682	2.5385
novel-m0267-3p	0.01	0.0947	0.01
novel-m0269-5p	0.01	0.01	0.01
novel-m0271-5p	0.01	0.0947	0.01
novel-m0272-5p	0.2859	0.0947	0.1587
novel-m0273-5p	0.01	0.01	0.01
novel-m0276-5p	0.2859	0.2841	0.1587
novel-m0277-5p	0.01	0.01	0.01
novel-m0280-5p	0.01	0.0947	0.01
novel-m0281-5p	0.01	0.0947	0.01
novel-m0282-3p	0.01	0.1894	0.01
novel-m0284-3p	0.01	0.0947	0.7933
novel-m0288-5p	0.143	0.01	0.01
novel-m0292-3p	0.143	0.5682	0.01
novel-m0293-3p	0.143	0.5682	0.01
novel-m0294-3p	0.143	0.5682	0.01
novel-m0295-3p	0.143	0.5682	0.01
novel-m0297-3p	0.01	0.01	0.1587
novel-m0300-3p	0.2859	0.4735	0.6346
novel-m0302-3p	0.01	0.01	0.01
novel-m0307-5p	0.01	0.2841	0.01
novel-m0311-5p	0.143	0.0947	0.01
novel-m0316-5p	0.4289	0.5682	0.3173
novel-m0318-3p	0.01	0.0947	0.01
novel-m0325-5p	0.01	0.1894	0.01
novel-m0328-5p	0.01	0.01	0.01
novel-m0334-3p	0.01	0.0947	0.01
novel-m0335-3p	0.01	0.0947	0.01
novel-m0336-3p	0.01	0.0947	0.01
novel-m0337-3p	0.01	0.0947	0.01
novel-m0341-3p	0.01	0.3788	0.3173
novel-m0345-3p	0.01	0.0947	0.01
novel-m0357-5p	0.01	0.01	0.01
novel-m0364-5p	0.4289	0.2841	0.3173
novel-m0365-3p	0.5718	0.5682	0.6346
novel-m0367-5p	0.8577	0.3788	0.476
novel-m0369-3p	0.143	0.0947	0.01
novel-m0371-5p	0.01	0.01	0.01
novel-m0372-3p	0.01	0.01	0.1587
novel-m0374-5p	0.01	0.01	0.01
novel-m0375-3p	0.01	0.01	0.01
novel-m0379-3p	0.143	0.01	0.01
novel-m0381-5p	0.4289	0.6629	0.6346
novel-m0396-3p	0.143	0.0947	0.01
novel-m0398-3p	0.01	0.01	0.01
novel-m0400-5p	0.01	0.01	0.01
novel-m0401-3p	0.01	0.0947	0.01
novel-m0409-3p	0.143	0.01	0.01
novel-m0414-3p	0.01	0.0947	0.01
novel-m0416-3p	0.01	0.01	0.01
novel-m0425-5p	0.2859	0.2841	0.1587
novel-m0426-5p	0.2859	0.1894	0.476
novel-m0428-3p	0.01	0.2841	0.3173
novel-m0434-5p	0.143	0.0947	0.476
novel-m0435-5p	0.2859	0.4735	0.1587
novel-m0437-3p	0.01	0.01	0.01
novel-m0440-3p	0.01	0.01	0.01
novel-m0447-5p	0.01	0.01	0.01
novel-m0448-5p	0.01	0.0947	0.01
novel-m0449-5p	0.01	0.0947	0.01
novel-m0461-3p	0.01	0.01	0.1587
novel-m0463-5p	0.01	0.01	0.01
novel-m0467-3p	0.01	0.01	0.01

## Sheet: Table S3
Table S3: Differentially Expressed miRNAs
id	G-1-1_TPM	G-1-2_TPM	G-1-3_TPM	G-1-4_TPM	G-3-1_TPM	G-3-2_TPM	G-3-3_TPM	G-3-4_TPM	log2(fc)	PValue	FDR
eca-miR-103	799.279	667.246	801.052	846.409	2115.36	1693.08	2064.87	2363.27	1.40328187528318	2.96233316468268e-05	0.00017861447937607
eca-miR-105	2.2873	1.9887	2.0625	1.8312	7.377	7.0963	8.1028	7.3032	1.8707913424818	2.0751869917664e-05	0.000130417520944089
eca-miR-106a	204.859	177.465	210.536	226.048	585.55	387.364	458.26	568.092	1.28769647400265	0.00275560769487165	0.0104228309569914
eca-miR-107a	768.828	647.265	766.783	815.686	2036.36	1639.24	1980.69	2254.66	1.39957924526442	2.52912701602665e-05	0.000155360659555923
eca-miR-122	15.7254	13.0684	15.7069	14.2425	30.4302	38.5667	36.4627	33.4081	1.24121731113754	0.00863316593536323	0.0280449167761104
eca-miR-126-5p	83.2016	93.941	69.4911	79.8595	226.536	186.354	187.715	158.805	1.21782624211777	0.00604391806197041	0.0206993471448948
eca-miR-1264	2.2873	1.9887	1.5866	0.8139	0.1537	0.1543	0.2251	0.01	-3.6198	1.40533706556637e-11	1.91360063761287e-10
eca-miR-1298	77.9121	75.6642	59.4958	80.7751	20.5942	24.2199	27.9097	23.6187	-1.60882	3.42021387730896e-55	1.86287649184095e-52
eca-miR-132	2.4303	3.2198	2.6971	2.645	7.2233	6.1707	8.7781	6.837	1.40002537804138	0.0236898376596736	0.0652768882561663
eca-miR-133a	20.443	17.898	20.9425	19.5325	58.8624	33.4759	48.1668	44.1297	1.22811405996882	0.0230121387948668	0.0637319233742583
eca-miR-134	41.1719	39.4893	29.6686	32.6559	76.5365	95.1826	83.0539	73.1869	1.19764855550953	0.0143844466191011	0.0431269463772682
eca-miR-138	2.8592	2.7463	1.5866	3.9675	8.9139	8.4847	6.9774	12.2755	1.71558692659185	0.001581262140601	0.00636399590576855
eca-miR-146b-3p	1.5725	1.7993	1.5866	0.9156	3.6885	5.0908	4.5016	4.5062	1.59841614271536	0.00873238697894831	0.0283109530230189
eca-miR-16	130.235	123.487	121.213	125.232	327.355	303.597	307.682	334.702	1.3481326462682	6.64361136335387e-06	4.52319206988343e-05
eca-miR-17	217.582	188.261	226.243	240.698	630.12	414.978	488.87	614.242	1.29943882909147	0.00234386270730178	0.00909708233665348
eca-miR-184	1.7155	1.1364	2.2212	2.4416	13.2171	16.5065	15.5304	11.654	2.9208440621586	3.21699901324239e-17	7.50939483948294e-16
eca-miR-1912	2.7162	3.5985	1.9039	2.1364	0.3074	0.1543	0.4502	0.4662	-2.90958	8.6716484807666e-16	1.77118420219658e-14
eca-miR-199a-5p	45404.6	39546	48011.1	50280.3	24355.5	19492.1	20692.8	23025.1	-1.06532	5.5021288082203e-51	1.79809569452639e-48
eca-miR-20b	260.613	222.352	284.628	276.1	871.102	560.451	675.685	820.906	1.48828868066692	2.09259894771649e-05	0.00013064847615925
eca-miR-211	39.4564	42.8985	31.7311	38.8616	14.4466	15.8895	13.9549	13.5186	-1.40366	2.5199190652403e-44	5.14693469075331e-42
eca-miR-22	371.977	398.87	327.148	402.757	1304.35	1167.65	1130.34	980.487	1.61055145300638	3.75644417732839e-10	4.2923285215067e-09
eca-miR-221	42.3156	41.0992	40.1399	36.7252	231.607	207.18	219.676	214.278	2.44496121666727	1.30305566436523e-41	1.93562995961163e-39
eca-miR-224	2.4303	1.9887	2.2212	2.4416	0.1537	0.7713	0.6752	0.6215	-2.03131	3.20752618302688e-13	5.34805896231216e-12
eca-miR-23a	278.768	295.933	226.56	240.189	605.837	540.705	563.371	507.802	1.09048010456216	0.0410313404895091	0.101429970287228
eca-miR-296	3.574	2.7463	2.2212	2.9502	7.2233	7.2505	9.0031	8.5462	1.47852073911013	0.00680874772104447	0.0230341486049413
eca-miR-29b	13.8669	16.8563	15.0723	18.3117	43.9547	37.4868	38.4884	34.0296	1.26399258811678	0.00589050044854091	0.0203060711664891
eca-miR-3200	1.0007	0.8523	0.7933	1.1191	2.7664	2.1597	3.3762	2.9523	1.57963974660338	0.041180660117213	0.101645315153363
eca-miR-340-3p	45.8895	39.9628	36.6494	45.6776	91.5979	101.199	108.263	102.089	1.26131085101123	0.00128808760080235	0.0052750254128096
eca-miR-340-5p	997.704	1081.93	978.27	1162.39	2461	2346.4	2321.91	2230.41	1.14912195390937	0.00446174173831536	0.0157802727281543
eca-miR-34b-3p	50.3212	49.338	40.9331	54.9352	213.472	190.828	205.722	203.245	2.05635772222406	1.62819881236129e-21	5.30789817509103e-20
eca-miR-34b-5p	18.0127	15.0571	16.0242	19.6343	73.309	61.2439	63.247	77.8485	2.00385304759548	4.97057544123478e-14	8.92518711096443e-13
eca-miR-34c	4159.51	3614.55	4080.78	4287.8	19034.5	17127.9	18483	19649.4	2.20238555000308	2.47797110612339e-33	1.49963140274282e-31
eca-miR-363	2298.05	2089.81	2272.11	2473.81	6375.43	5676.56	6251.55	5912.45	1.4066754213797	1.07925409103394e-07	9.23299049607046e-07
eca-miR-372	5.0035	5.6819	4.4424	4.5779	1.6906	1.5427	1.8006	2.6416	-1.36028	1.02734258692285e-15	2.07244171238512e-14
eca-miR-3959	38.7416	36.5536	33.4763	38.0477	98.9749	89.1662	104.886	86.5502	1.37035497111326	2.10284879007851e-05	0.00013064847615925
eca-miR-448	0.2859	0.0947	0.3173	0.5087	0.01	0.01	0.2251	0.1554	-1.59107	0.0298134354042599	0.0793406407989588
eca-miR-449a	451.176	419.42	381.091	455.047	2247.22	2084.61	2097.5	2130.04	2.32626694435594	3.78163837316503e-38	3.25220900092193e-36
eca-miR-449b	2.8592	2.9357	2.0625	2.7468	11.9876	9.8731	8.553	8.7016	1.88309724449716	7.36213867780695e-06	4.99159112013965e-05
eca-miR-451	10.293	9.5646	6.5049	10.2749	31.1986	28.8479	23.6332	22.2202	1.53131219674441	0.000228690319408828	0.00115333327751242
eca-miR-483	22.5874	19.6973	16.5002	22.9914	3.5348	3.7024	3.3762	4.04	-2.48045	7.04739553867033e-55	2.87886107754683e-52
eca-miR-486-3p	0.5718	0.5682	0.7933	0.9156	3.6885	1.2341	2.4759	2.4862	1.7947921987921	0.0261194117034552	0.0707779746657476
eca-miR-486-5p	30.1642	31.2505	22.6877	28.4849	73.7701	74.6651	75.1762	67.2823	1.36944795311856	0.000101585686308896	0.000551465154248292
eca-miR-487a	3.7169	4.7349	4.7597	3.8658	8.6065	10.1816	11.479	11.8094	1.30093480737757	0.0319987187199431	0.0825317437249438
eca-miR-499-5p	35.3106	32.9551	24.1156	38.5564	91.5979	96.1082	88.6809	79.0916	1.44088216900373	6.72343826227197e-05	0.000382790875280571
eca-miR-504	13.724	12.7843	14.1203	14.6494	34.2724	28.0766	35.5624	30.4557	1.21549816859697	0.0134260039857394	0.0412370122419139
eca-miR-514a	51.4649	51.3266	53.7842	61.3443	133.094	107.215	119.742	119.492	1.13786067463375	0.0177652848635917	0.0512870591291676
eca-miR-656	66.0466	70.0769	56.1641	69.4829	175.511	127.579	152.378	124.154	1.14680858684846	0.027428858968972	0.0739583425004956
eca-miR-767-5p	1.8585	1.9887	1.7452	2.0346	7.2233	6.1707	8.1028	8.0801	1.95528324442268	1.43939444953338e-05	9.31655912626283e-05
eca-miR-872	59.1846	56.0616	46.4861	57.0716	116.188	137.606	118.166	114.831	1.15366256007767	0.0147949878138735	0.0441956308736184
eca-miR-873	3.431	3.1251	2.6971	2.2381	0.9221	1.3884	0.4502	1.5539	-1.41324	2.26906627648651e-10	2.76690619087981e-09
eca-miR-876-3p	0.7148	0.2841	0.3173	0.4069	0.3074	0.01	0.01	0.3108	-1.43293	0.00932437559032778	0.0299921844775504
eca-miR-8908b	103.216	81.2514	81.073	104.682	303.994	266.882	277.071	277.675	1.60425988742296	4.03076272418431e-09	4.11641643207322e-08
eca-miR-8908c	6.1472	7.3865	4.9183	5.1883	22.2847	19.4376	23.4081	20.511	1.85706003627754	4.04562641717797e-08	3.69304668473117e-07
eca-miR-8908e	16.1543	18.1821	14.1203	13.8355	70.389	71.5798	65.0476	55.6283	2.07598904142619	1.54846826675141e-16	3.28597032191143e-15
eca-miR-8908g	56.6114	64.5844	50.7698	60.327	234.066	184.349	198.744	175.897	1.77148082000112	1.70236058095591e-12	2.59967961615136e-11
eca-miR-8908h	36.3114	41.3833	41.2505	44.3551	134.169	107.215	135.047	130.68	1.63477611913157	2.12644604398767e-09	2.33195492340662e-08
eca-miR-8908i	48.6057	54.6411	43.313	48.2209	200.716	199.93	181.413	140.158	1.89058244486949	5.08881641067944e-14	8.9353634014216e-13
eca-miR-8908j	266.045	274.342	205.459	214.959	621.667	767.169	643.949	499.878	1.39833885964794	0.000146272212764921	0.000770996115025424
eca-miR-8908l	1.7155	1.7993	2.0625	2.2381	8.4528	6.0164	5.627	7.6139	1.82602029841129	0.00013520681074067	0.000719634947069235
eca-miR-8908m	1.5725	1.1364	1.7452	1.6277	5.6864	4.7823	6.3022	6.6816	1.94717144075078	6.82329155473289e-05	0.000387127027792831
eca-miR-8908n	3.574	3.6932	3.3318	4.7814	1.9979	1.6969	0.9003	1.7092	-1.28668	4.95331476179048e-13	8.17547103107641e-12
eca-miR-8909	3.574	2.6516	7.7741	3.9675	16.752	20.9803	17.106	18.491	2.02902417005892	2.59514785394535e-06	1.88465404148742e-05
eca-miR-8914	1.0007	0.4735	0.7933	1.0173	3.6885	2.9311	2.7009	2.1754	1.80724197964219	0.00755345113779335	0.0251884472635803
eca-miR-8920	0.01	0.01	0.01	0.01	0.01	0.1543	0.4502	0.4662	4.75582227937822	0.0396748604066301	0.0985238934717837
eca-miR-8941	0.2859	0.2841	0.01	0.2035	1.8443	2.6225	1.3505	2.02	3.32235154244999	1.00528346805938e-05	6.6503367887005e-05
eca-miR-8969	0.01	0.01	0.3173	0.4069	1.3832	1.2341	1.5755	1.0877	2.82691224638769	0.00109837236520399	0.00456676957949954
eca-miR-9003	5.4324	5.5872	2.8558	5.5953	20.4405	23.14	15.9806	14.4509	1.92645445034505	1.56485697779569e-06	1.17833009295768e-05
eca-miR-9014	1.4296	1.7046	1.4279	1.1191	18.1351	22.8315	19.3567	15.3832	3.7361495748968	5.11564338658274e-32	2.61217540427381e-30
eca-miR-9024	6.719	8.2388	5.3943	5.4935	32.4281	39.9551	36.0125	22.2202	2.33733992860096	1.62214067311655e-12	2.50054515082305e-11
eca-miR-9079	0.01	0.01	1.2692	0.6104	2.6127	2.4683	2.7009	5.1277	2.76467673345235	0.00085374275590004	0.0037003067987816
eca-miR-9132	0.01	0.01	0.01	0.01	0.3074	0.01	0.6752	0.3108	5.02613608984167	0.0220507482460294	0.0618026117221475
eca-miR-9142	1.7155	1.9887	0.7933	1.526	5.2254	7.2505	4.0514	6.2155	1.9167359592965	0.000376606090500771	0.00180992456434782
eca-miR-9143	2.7162	1.2311	1.4279	1.6277	8.2991	6.4792	5.627	3.4185	1.76637915636398	0.0037393553876763	0.0137925659220386
eca-miR-9174	0.143	0.01	0.01	0.1017	0.4611	0.4628	1.3505	0.1554	3.19840746866582	0.0299308279448551	0.0795235331087696
eca-miR-92b	12.7233	10.3221	11.5819	12.6148	37.1924	36.7155	31.2859	29.368	1.51012390763534	2.17009440863712e-05	0.000134315691807313
eca-miR-93	135.238	112.123	141.045	146.901	367.006	236.645	304.531	358.165	1.2422351135916	0.00914318760519688	0.0295256295393117
eca-miR-96	0.8577	1.2311	1.7452	1.0173	0.4611	0.1543	0.4502	0.6215	-1.52383	3.87647560432904e-06	2.74206109847344e-05
miR-1-y	6.719	4.9243	5.8703	8.6472	15.6761	13.4212	19.5818	16.4709	1.3163585195176	0.0248503707805048	0.0681300433814511
miR-10-z	2.8592	3.5985	2.2212	2.8485	1.2295	1.2341	0.4502	2.02	-1.2243	2.70415256244368e-09	2.88796423989083e-08
miR-10013-y	0.143	0.3788	0.1587	0.01	1.6906	4.3195	1.8006	1.3985	3.73736251574759	1.29509967682243e-05	8.53303577390264e-05
miR-10031-x	0.01	0.01	0.01	0.01	0.9221	1.0799	0.2251	0.3108	5.98749141405762	0.000452474437162556	0.00211846197800463
miR-103-y	52.4656	37.8794	81.073	60.2253	148.616	119.094	150.577	220.338	1.46306452765807	0.00516156770030886	0.0179853124973685
miR-105-x	0.4289	0.1894	0.01	0.2035	0.6148	1.3884	0.9003	1.3985	2.37069893466407	0.0213656850173133	0.0601922919280861
miR-10677-z	0.2859	0.0947	0.01	0.2035	2.7664	4.0109	3.6013	1.2431	4.28997152008175	1.64772903556919e-08	1.53850813949718e-07
miR-107-z	44.174	32.2922	66.0007	49.4417	124.487	98.7308	123.793	186.774	1.47583994066366	0.00408953055909748	0.014776250125536
miR-10955-z	6.2902	7.9547	4.7597	5.3918	23.0532	14.9639	15.5304	9.634	1.37283391325851	0.0378349353729205	0.0948194546002334
miR-11652-y	0.143	0.2841	0.1587	0.1017	1.6906	1.2341	0.9003	0.4662	2.64194952371773	0.0122226146644982	0.0380414330700762
miR-11991-z	0.7148	1.1364	0.3173	0.5087	2.6127	4.0109	4.2765	2.3308	2.30511437626986	0.0003853155234242	0.00184346492731963
miR-12135-z	2.0014	3.7879	1.2692	2.3398	11.6803	13.5755	6.5273	3.7293	1.91785113853591	0.00570594088072687	0.0197114321334201
miR-12208-y	0.01	0.1894	0.01	0.3052	2.3053	0.3085	2.2508	1.2431	3.56910583892528	0.000836063691685956	0.00363331934099695
miR-12218-x	0.01	0.01	0.1587	0.01	0.4611	1.3884	0.2251	0.1554	3.56287738209458	0.048202314861127	0.115827327181002
miR-12295-x	0.2859	0.2841	0.1587	0.6104	0.3074	0.1543	0.01	0.01	-1.47506	0.0105445204628593	0.0333263954280699
miR-1261-z	0.143	0.01	0.6346	0.2035	1.6906	2.1597	1.8006	0.4662	2.62574532599116	0.00592363157023953	0.020377292601624
miR-1264-x	1.5725	3.5038	1.2692	3.3572	12.6024	16.198	10.8038	5.1277	2.20484586707874	0.000148459686349585	0.000780010056254734
miR-1271-x	0.01	0.01	0.01	0.01	0.4611	0.6171	0.6752	0.3108	5.68943894979436	0.000979002068187574	0.00415503734913895
miR-128-x	1.5725	2.6516	2.0625	2.3398	6.9159	5.5536	7.2025	4.9724	1.51442933767427	0.0127997261497137	0.0396864374357348
miR-128-y	172.121	156.821	183.089	187.899	374.691	362.681	418.871	406.49	1.15878946864673	0.00764292815444764	0.0253832207405842
miR-128-z	17.155	14.9624	25.0676	18.3117	45.3379	38.2582	43.6652	51.899	1.24676549709115	0.0213461611281311	0.0601922919280861
miR-129-x	4.2887	3.7879	4.125	5.7987	13.0635	12.6499	11.479	13.0524	1.48095334347928	0.00160384381996818	0.00643901916911056
miR-1298-y	1.0007	0.2841	0.3173	1.1191	0.01	0.1543	0.01	0.1554	-3.04502	2.91393225653759e-05	0.000176346863228979
miR-132-x	3.0021	3.3144	3.0145	3.1537	12.6024	12.8041	9.9034	11.8094	1.91615695221323	3.98681432004746e-07	3.14707951640462e-06
miR-138-z	0.4289	0.2841	0.01	0.5087	1.6906	0.7713	0.9003	2.3308	2.20853819208639	0.0258986351303376	0.0704132609034469
miR-144-x	0.143	0.2841	0.1587	0.1017	0.7684	0.6171	1.8006	0.7769	2.5271613486686	0.0330748699351286	0.0844335292282907
miR-146-x	21.8726	18.9397	32.6831	27.5693	44.8768	182.498	39.1636	68.5254	1.72915492619342	0.0166119117536557	0.0488198989307076
miR-146-y	0.4289	0.8523	0.3173	0.1017	1.9979	3.5481	2.0257	1.8646	2.47251682043506	0.00126055592506307	0.00517524718983178
miR-15-y	2.5732	1.5152	1.7452	2.645	7.5307	6.1707	6.9774	6.2155	1.6654024697565	0.00135541929498827	0.00553688782002709
miR-1687-x	0.4289	0.3788	0.6346	0.1017	2.459	1.5427	2.7009	0.6215	2.24597873657939	0.0177276065063782	0.0512870591291676
miR-1696-z	0.143	0.0947	0.01	0.01	0.4611	0.9256	1.1254	0.6215	3.60405659109113	0.00158045959823777	0.00636399590576855
miR-1697-z	0.2859	0.2841	0.3173	0.1017	0.9221	0.9256	1.5755	0.7769	2.08638125126738	0.0385047001117776	0.0962028745911997
miR-18-x	0.143	0.2841	0.01	0.01	0.9221	0.4628	1.3505	0.6215	2.90846010967858	0.0133816969120694	0.0411783291041835
miR-185-x	467.759	417.905	460.101	534.703	1038.01	974.195	990.57	1092.05	1.12271069367318	0.0177521832678109	0.0512870591291676
miR-187-y	4.0028	4.072	5.2356	4.7814	16.9056	10.7987	15.0802	16.4709	1.71161068158668	3.76958409659057e-05	0.000222364635878303
miR-19-x	0.143	0.7576	0.476	0.5087	0.1537	0.1543	0.01	0.1554	-1.99366	0.000936364370872579	0.00400528634032931
miR-191-x	13.2951	10.4168	19.5146	16.5823	34.5797	28.2308	32.6364	48.3251	1.26535305736448	0.048425227968007	0.116021733870562
miR-191-y	9.4352	8.9017	7.1395	8.8507	21.2089	22.0602	22.2828	19.8894	1.31558561636885	0.00476173326539286	0.0167326282917246
miR-1911-x	0.2859	0.5682	0.01	0.1017	0.01	0.01	0.01	0.01	-4.59365	0.0140369882737885	0.0425143137867668
miR-199-x	73.3375	61.5541	86.4673	95.5263	33.5039	20.3632	18.0063	29.2126	-1.64838	9.56383705715286e-33	5.38872750047854e-31
miR-199-y	178.698	180.59	176.742	182.71	77.766	75.2822	73.8257	72.8762	-1.26171	4.63255780070548e-75	7.56959944635275e-72
miR-2137-z	0.2859	0.4735	0.476	0.4069	3.0738	2.7768	2.4759	2.3308	2.69805238691422	5.82595554677238e-06	3.9831009888812e-05
miR-22-x	20.0141	23.0118	19.9906	23.2966	57.9403	66.6433	55.3693	52.676	1.43037889380316	2.74671536304191e-05	0.000167467645642182
miR-22-y	4.2887	4.072	4.9183	5.3918	17.213	16.8151	12.8295	15.5386	1.74067442499542	4.54763655386274e-06	3.16205877830286e-05
miR-221-x	4.4317	5.6819	5.2356	4.171	11.6803	12.1871	13.7298	11.3432	1.32605805837355	0.0155032087154447	0.046122171355858
miR-221-y	1.4296	0.6629	1.1106	1.3225	5.3791	5.5536	4.0514	5.2831	2.16296580690017	8.61937447919831e-06	5.74859506082043e-05
miR-221-z	0.5718	0.2841	0.6346	0.8139	3.0738	2.6225	4.7266	4.1954	2.66531247825665	4.19341779535875e-06	2.94079170713142e-05
miR-222-y	10.8648	8.3335	15.7069	14.039	38.883	33.0131	42.0896	43.042	1.68180926345571	1.44252720865636e-05	9.31655912626283e-05
miR-224-x	0.143	0.01	0.3173	0.5087	0.01	0.01	0.01	0.1554	-2.40067	0.0497032485753077	0.118562201711026
miR-2285-z	0.143	0.2841	0.3173	0.1017	1.9979	3.2396	2.7009	2.02	3.55701387572806	2.0305724407062e-07	1.68424130361114e-06
miR-2328-y	0.143	0.2841	0.1587	0.2035	1.5369	1.5427	0.9003	0.9323	2.63772364682941	0.00458824018624393	0.0161577251386263
miR-2380-z	0.2859	0.3788	0.476	0.5087	1.2295	2.4683	2.7009	0.9323	2.15206869285581	0.0159824950677375	0.0473105017041361
miR-2397-y	0.2859	0.8523	0.476	0.2035	1.5369	2.4683	2.7009	1.3985	2.15662687233838	0.0111705691156686	0.0350339921977015
miR-2440-z	2.7162	3.5038	1.7452	1.8312	7.2233	9.5645	6.3022	5.4385	1.54208030608286	0.0136213514933735	0.04167568358461
miR-2459-z	2.4303	2.6516	1.5866	1.8312	9.0676	11.1072	7.6527	7.7693	2.06626372809399	9.74355209652244e-07	7.50988873854607e-06
miR-2478-z	147.962	206.159	124.862	144.561	453.225	465.886	403.115	250.949	1.33511742132466	0.00906503903875411	0.0293312352263846
miR-2803-z	0.01	0.01	0.476	0.01	0.7684	1.2341	1.5755	0.7769	3.10543030108572	0.00136991965618778	0.00557236916458513
miR-2944-x	1.1437	1.2311	1.2692	0.6104	4.3033	7.4048	4.9517	2.4862	2.17001542703016	0.000387048475955703	0.00184346492731963
miR-2954-y	0.01	0.01	0.01	0.01	0.1537	1.5427	0.01	0.01	5.42324199597366	0.0492451883971058	0.117641283393086
miR-296-x	2.8592	2.0834	0.9519	1.3225	8.9139	8.1761	6.7523	6.0601	2.05079012150844	1.89079531940668e-05	0.000120216324977063
miR-2968-z	0.2859	0.3788	0.1587	0.3052	0.9221	1.3884	1.3505	0.9323	2.02499675799046	0.0479451245262462	0.115378988918831
miR-2983-z	12.5803	18.2768	9.3607	13.3269	80.225	37.3326	81.9285	51.5882	2.22929867642622	2.81654310184415e-08	2.60013075051601e-07
miR-300-y	28.8775	28.0308	22.5291	26.2468	13.0635	13.4212	11.7041	9.0124	-1.16286	1.54238732154831e-31	7.41253201002925e-30
miR-3116-z	3.0021	1.6099	2.5385	2.1364	13.5245	18.8206	10.8038	8.7016	2.48108889578872	5.75152999566969e-09	5.80123457587918e-08
miR-3135-z	7.2909	9.4699	6.9808	6.6126	21.8237	25.6083	20.9323	14.6063	1.45070406826673	0.00286003603016528	0.0107185753974543
miR-323-y	39.4564	40.7204	33.4763	39.3702	86.6799	102.742	79.6777	76.7608	1.17643724669524	0.0137737943959428	0.0418334201542205
miR-329-y	0.01	0.01	0.01	0.01	0.4611	0.1543	0.4502	0.4662	5.25908413335355	0.00782243096331856	0.0257698632944809
miR-33-x	0.143	0.3788	0.1587	0.5087	0.01	0.1543	0.01	0.1554	-1.85077	0.00770543753088134	0.0255389146561057
miR-337-x	0.2859	0.2841	0.3173	0.4069	0.01	0.1543	0.01	0.01	-2.81193	0.00342661753878119	0.012725211496292
miR-337-y	0.01	0.0947	0.1587	0.1017	0.1537	0.7713	0.6752	0.7769	2.70283902206192	0.0266025188399075	0.0719677413649152
miR-34-x	26.8761	17.0457	31.8898	27.2642	96.3622	70.0371	82.8288	112.811	1.81243786501292	1.0127225241288e-06	7.76896058416179e-06
miR-34-y	4.1458	3.4091	4.601	4.0693	17.5204	13.884	19.3567	17.8694	2.08061360359582	7.13839725956947e-10	7.93478987900444e-09
miR-34-z	0.01	0.01	0.01	0.1017	0.4611	0.1543	0.2251	1.2431	3.98375109149419	0.0231465022307747	0.0639955746955768
miR-345-y	0.5718	0.7576	0.3173	0.7121	0.01	0.1543	0.6752	0.1554	-1.24543	0.00285980811051875	0.0107185753974543
miR-3486-x	2.0014	0.7576	3.3318	1.8312	0.01	0.01	0.01	0.01	-7.62972	3.14681949253146e-13	5.30093098020248e-12
miR-3586-y	0.01	0.0947	0.01	0.1017	0.7684	0.7713	1.5755	0.9323	4.22525867625048	0.000138119128657193	0.000732748883850175
miR-363-x	5.0035	4.1667	4.2837	5.3918	14.1393	11.2615	10.3536	13.0524	1.3728467819556	0.00846907708230965	0.0275666771962031
miR-363-y	19.5853	13.9207	23.6397	20.0412	53.4833	43.0404	49.9674	58.1145	1.40642	0.00119301836156476	0.00494769543857061
miR-369-y	0.5718	0.6629	0.01	0.4069	1.5369	1.5427	1.5755	2.1754	2.04812686559407	0.0187045057521383	0.0536195831561298
miR-375-y	24.8747	25.6633	30.9378	23.907	95.5937	89.0119	104.661	89.5025	1.84568074658893	5.14029473521193e-14	8.9353634014216e-13
miR-3934-x	0.01	0.1894	0.1587	0.1017	0.7684	0.9256	0.9003	0.3108	2.65950945408621	0.0240088132781565	0.0660444459537167
miR-3963-z	0.2859	0.2841	0.01	0.1017	1.9979	1.3884	0.4502	0.9323	2.80641739026557	0.00618300186060251	0.021047968833801
miR-3968-z	52.6086	66.7625	40.6158	48.933	172.745	141	126.044	86.5502	1.33304237950599	0.011130804690368	0.0349764132001179
miR-3970-z	8.1486	15.4359	24.1156	25.7382	8.4528	8.6389	12.1542	6.3708	-1.04398	7.09714113525295e-10	7.93478987900444e-09
miR-40-y	0.01	0.01	0.01	0.01	0.4611	0.7713	0.2251	0.01	5.19721669311005	0.0174749306746945	0.0507176495958273
miR-4064-y	0.01	0.2841	0.01	0.2035	2.1516	1.2341	0.6752	1.7092	3.50683234774269	0.000140402574086886	0.000742452446789554
miR-409-z	2.4303	1.6099	5.077	2.8485	11.834	9.256	8.1028	16.3156	1.92722806663384	0.000462347353145112	0.00215850164296889
miR-4324-z	0.4289	0.1894	0.6346	0.2035	0.01	0.1543	0.01	0.1554	-2.14318	0.00492006885435897	0.0172519152532673
miR-4440-z	0.2859	0.6629	0.476	0.2035	2.1516	1.8512	2.7009	0.9323	2.22945057473521	0.00801627420625508	0.0263023936807647
miR-4445-y	2.5732	3.2198	0.9519	2.1364	12.1413	10.9529	11.0288	8.0801	2.24850620342272	1.49003856678065e-07	1.26808490527062e-06
miR-4454-z	1.1437	1.894	0.7933	1.1191	3.3811	4.1652	5.1768	3.8847	1.74633139984377	0.00692057215031029	0.0233640803586922
miR-449-x	68.191	54.8305	75.0441	76.6041	337.191	258.551	282.248	360.807	2.17317035287957	1.32255949427945e-17	3.3247110979271e-16
miR-449-y	3.8599	3.5985	3.8077	4.2727	19.211	14.0383	17.5561	18.0248	2.14716660757794	7.68450895394362e-11	9.886998134444e-10
miR-449-z	6.719	4.5455	10.4713	7.0195	34.426	17.5864	26.5592	32.7865	1.95330670678878	1.302918435946e-05	8.55007519813559e-05
miR-4497-z	0.8577	0.8523	0.6346	1.2208	2.9201	6.6335	4.0514	1.0877	2.04296	0.0136963537851503	0.04167568358461
miR-4508-z	0.5718	0.4735	0.01	0.3052	2.7664	2.4683	1.5755	1.0877	2.53733214450803	0.00139765125991281	0.00566690361959684
miR-456-y	0.01	0.0947	0.01	0.1017	0.01	7.8676	0.2251	0.1554	5.2540374844027	0.00443235677161758	0.0157445020974416
miR-4961-y	0.143	0.01	0.01	0.1017	0.6148	0.9256	0.4502	0.01	2.91800264365802	0.0448721149344681	0.109108684230537
miR-499-x	0.143	0.8523	1.1106	1.4242	3.6885	2.1597	2.7009	4.5062	1.88685465239278	0.0162262791031411	0.0479452803879431
miR-5100-z	8.4345	8.9017	8.5674	7.4264	21.8237	24.0656	24.9837	19.7341	1.44280278727646	0.000361981250588543	0.00174477098366277
miR-5341-z	0.4289	0.8523	1.2692	0.5087	5.0717	3.7024	4.7266	1.8646	2.32849676157681	0.000294529675636774	0.00144958280117617
miR-5466-z	0.01	0.01	0.01	0.01	0.7684	0.4628	0.2251	0.1554	5.33243941702087	0.00605525577433276	0.0206993471448948
miR-5732-y	0.01	0.01	0.01	0.01	0.9221	0.6171	0.2251	0.1554	5.58473706200816	0.00444218762695249	0.0157451943219965
miR-5941-z	0.01	0.2841	0.1587	0.01	1.6906	1.2341	1.8006	0.9323	3.61172941028394	7.73235325309563e-05	0.000432399295563278
miR-6308-y	0.2859	0.2841	0.01	0.3052	2.6127	0.6171	2.926	1.0877	3.03261160798016	0.00207225823195557	0.00812007182497698
miR-6412-z	19.1564	27.652	12.6924	17.8031	50.4096	51.2166	52.2182	46.3051	1.37246490628225	0.00611963009804657	0.0208757319002257
miR-6504-x	1.0007	1.2311	1.4279	1.526	9.2213	10.0273	8.553	5.7493	2.69374081532318	6.28940080052532e-11	8.15625468893522e-10
miR-652-z	0.2859	0.2841	0.01	0.3052	0.6148	1.0799	1.3505	0.9323	2.16778657430476	0.0342009689172049	0.0865083331435182
miR-6537-y	1.5725	3.6932	2.0625	2.4416	18.7499	25.7626	18.2313	11.3432	2.9228194820928	5.58498307734558e-13	9.12586234838268e-12
miR-7175-y	0.01	0.0947	0.01	0.01	1.5369	2.0055	0.9003	0.3108	5.25245679016108	3.86995887437248e-05	0.000226649204327048
miR-7186-x	0.01	0.01	0.1587	0.1017	0.7684	0.7713	1.3505	0.4662	3.58135640518672	0.00409647570799743	0.014776250125536
miR-7267-y	1.0007	1.2311	0.9519	1.2208	3.9959	3.5481	2.4759	2.6416	1.52339817163941	0.04300594882679	0.105354903122901
miR-7312-x	0.01	0.01	0.01	0.1017	0.4611	0.4628	0.01	0.4662	3.41020262242879	0.0467406086379006	0.112979518512322
miR-7316-y	0.01	0.4735	0.01	0.1017	1.3832	1.0799	1.3505	0.7769	2.94720486984395	0.00394365497356878	0.0143198493929142
miR-7336-y	0.143	0.3788	0.01	0.1017	1.2295	1.0799	1.5755	1.2431	3.01697973747793	0.000634505532585681	0.00283273781487705
miR-735-y	0.01	0.01	0.01	0.01	0.3074	0.1543	0.4502	0.3108	4.93392665937627	0.0312712762909119	0.0814948412429824
miR-744-y	0.5718	0.3788	0.01	0.1017	0.1537	0.1543	0.01	0.01	-1.69542	0.0299974088610079	0.0795710488293619
miR-7460-y	0.8577	0.3788	0.3173	0.9156	2.7664	2.9311	2.4759	1.0877	1.90702301476648	0.0260910064379775	0.0707779746657476
miR-758-y	1.0007	1.1364	1.2692	1.1191	0.9221	0.3085	0.9003	0.01	-1.07983	6.0917136710739e-05	0.000350583946009546
miR-760-x	0.01	0.01	0.01	0.01	0.7684	0.4628	0.2251	0.6215	5.69891298314366	0.00103084054716447	0.00433087843173486
miR-760-y	1.0007	0.8523	0.476	1.1191	2.9201	4.3195	4.7266	3.1077	2.12817920656808	0.000266168335182042	0.00132194243066096
miR-7844-x	0.8577	1.4205	1.1106	1.7294	8.6065	7.4048	7.8777	6.5262	2.57108406222662	4.73274180610998e-10	5.33331042150601e-09
miR-7911-x	0.01	0.01	0.01	0.01	0.1537	0.3085	0.4502	0.1554	4.73849764388979	0.0312712762909119	0.0814948412429824
miR-7918-x	0.01	0.2841	0.01	0.1017	0.3074	1.0799	1.1254	0.3108	2.79864386111199	0.0441665704821957	0.107874702792089
miR-7948-x	0.01	0.01	0.01	0.01	0.6148	0.3085	0.4502	0.4662	5.52332671486168	0.00195711629618469	0.00770585066979707
miR-7977-z	16.4402	37.1218	13.9617	15.3615	86.2188	77.5962	55.1442	44.4405	1.66806728055444	0.00372030026805657	0.0137845139183774
miR-872-x	6.5761	3.3144	5.2356	5.7987	9.9897	16.9693	13.7298	12.5863	1.34824756251072	0.0301986153183536	0.0798682085547055
miR-873-y	0.4289	0.4735	0.476	0.4069	0.1537	0.01	0.01	0.1554	-2.43957	0.000275978955719799	0.00136651398074591
miR-8874-z	0.7148	0.7576	0.3173	0.5087	5.0717	5.2451	4.5016	4.1954	3.04834508729647	2.16497308463883e-10	2.65982407541342e-09
miR-8885-z	0.01	0.01	0.01	0.1017	0.6148	0.4628	0.6752	0.01	3.74254155102092	0.0323571161202788	0.0828707331356357
miR-8908-z	8.8634	6.8183	9.3607	9.4611	47.9506	48.7483	53.1185	56.716	2.58156048914585	1.37864917492137e-25	5.77618654313211e-24
miR-8909-z	2.7162	3.9773	5.5529	4.7814	0.01	0.01	0.2251	0.01	-6.06069	1.50510075863747e-31	7.41253201002925e-30
miR-8939-z	0.01	0.01	0.01	0.01	0.3074	0.6171	0.2251	0.01	4.85748342828667	0.0426020139504471	0.104637724186629
miR-8947-z	0.7148	0.5682	0.1587	0.8139	2.459	3.2396	2.2508	1.8646	2.12133002334222	0.00262426354160376	0.00999544668293833
miR-8979-z	0.01	0.01	0.01	0.1017	0.4611	0.3085	0.4502	0.4662	3.67827728557293	0.0215123039323333	0.0605010406633951
miR-9004-z	0.4289	0.7576	0.6346	0.4069	2.1516	2.7768	1.5755	1.2431	1.79788850699502	0.0320755287110684	0.0825376597069068
miR-9014-z	0.7148	0.6629	0.6346	1.0173	5.2254	4.3195	4.5016	2.02	2.40685644849266	4.61497669052431e-05	0.000269316854011311
miR-9134-z	9.1493	10.985	5.2356	7.5282	43.801	52.1422	47.0414	29.8342	2.39318399890843	2.04661827089145e-12	3.04015841330603e-11
miR-9143-z	0.01	0.01	0.01	0.01	0.3074	0.3085	0.4502	0.3108	5.10527997456141	0.0156398947552785	0.0463803775501362
miR-9149-z	0.01	0.1894	0.01	0.01	0.9221	0.7713	0.4502	0.1554	3.38937103520235	0.0229906526764835	0.0637319233742583
miR-9152-z	1.1437	0.947	0.9519	0.6104	3.9959	3.0853	2.4759	2.1754	1.68335680155361	0.0169174295622165	0.0496285097031629
miR-9177-z	0.4289	0.8523	0.1587	0.8139	3.2274	1.0799	3.1511	2.02	2.07228404789126	0.0163866941133153	0.0483318739732081
miR-9180-z	0.143	0.3788	0.3173	0.6104	0.1537	0.01	0.2251	0.1554	-1.41335	0.0151118028950553	0.0450596458586137
miR-9181-z	0.01	0.0947	0.01	0.1017	0.6148	0.6171	0.2251	0.3108	3.03018266042399	0.0386254183061253	0.0963571504003186
miR-9184-z	0.143	0.2841	0.1587	0.1017	1.0758	1.6969	0.6752	0.6215	2.56538447786025	0.0164987274086543	0.0485746316860201
miR-92-x	4.2887	3.0304	3.4904	5.4935	9.5286	10.9529	11.479	9.0124	1.3295325414898	0.03132671140406	0.0815093096086529
miR-921-z	0.2859	0.4735	0.01	0.1017	1.8443	2.0055	1.1254	1.0877	2.7990977761151	0.00169231431169914	0.00677755290518725
miR-9222-z	1.1437	0.947	0.9519	0.6104	3.5348	4.7823	3.8263	3.4185	2.09086455531841	0.000181995975315675	0.000947074597661825
miR-9226-x	19.2993	17.6139	9.202	12.7165	50.7169	50.291	46.5912	33.4081	1.62138145507869	0.000209107858923437	0.00106112497354316
miR-9236-z	3.7169	5.6819	2.5385	3.052	17.6741	21.7516	13.5047	10.2555	2.07566964437241	9.74351304598189e-06	6.47191069802212e-05
miR-939-z	9.4352	6.6289	5.8703	6.2056	29.2007	28.6936	28.3599	21.4433	1.93629052706353	5.94714322752513e-09	5.96173744403439e-08
miR-943-z	0.143	0.0947	0.01	0.2035	2.9201	2.0055	3.1511	0.4662	4.24288692198618	1.71180547155857e-05	0.000109261333614325
miR-9501-y	1.7155	2.5569	1.4279	1.3225	4.3033	6.942	4.9517	3.2631	1.47040086891004	0.047719917105267	0.115006407890865
miR-9575-y	0.01	0.0947	0.1587	0.01	0.4611	0.7713	1.1254	0.3108	3.28699792615175	0.0174297007962325	0.0507146664731349
miR-9792-x	0.143	0.1894	0.1587	0.3052	1.0758	1.2341	2.0257	0.7769	2.68264497532187	0.00596625289402309	0.0204807924975498
miR-9811-x	0.4289	0.0947	0.1587	0.2035	2.9201	2.9311	1.5755	1.2431	3.29094581056496	2.09597876456779e-05	0.00013064847615925
miR-99-x	372.263	360.328	430.115	441.72	198.718	188.206	189.516	202.002	-1.0434	1.24468689707744e-50	3.38969731637423e-48
miR-9993-y	56.0396	99.5282	48.5486	59.4114	199.64	228.315	154.179	112.344	1.39797403803102	0.0155245986815924	0.046122171355858
novel-m0003-3p	171.121	160.988	150.723	171.825	489.803	562.303	532.31	489.311	1.66341603698951	8.0952014763922e-13	1.30965932796286e-11
novel-m0004-3p	171.121	160.988	150.723	171.825	489.803	562.303	532.31	489.311	1.66341603698951	8.2071527013416e-13	1.31475367784237e-11
novel-m0005-3p	106.647	91.2894	87.4192	114.347	244.056	223.378	223.953	224.533	1.19629758918903	0.00416835011640534	0.014969415582871
novel-m0006-3p	106.647	91.2894	87.4192	114.347	244.056	223.378	223.953	224.533	1.19629758918903	0.00418293100762178	0.0149888361106447
novel-m0007-3p	150.106	142.143	123.593	146.087	514.854	543.328	528.484	487.602	1.88414431942597	2.8145297542562e-19	7.92920968699073e-18
novel-m0008-3p	150.106	142.143	123.593	146.087	514.854	543.328	528.484	487.602	1.88414431942597	2.76922271551005e-19	7.92920968699073e-18
novel-m0009-3p	42.4585	59.1866	32.8417	36.2166	573.716	719.655	593.532	351.95	3.71319559165137	2.68422574475945e-39	2.78943224767343e-37
novel-m0010-3p	42.4585	59.1866	32.8417	36.2166	573.716	719.655	593.532	351.95	3.71319559165137	2.73139020580018e-39	2.78943224767343e-37
novel-m0011-3p	42.4585	59.1866	32.8417	36.2166	573.716	719.655	593.532	351.95	3.71319559165137	2.63752616596274e-39	2.78943224767343e-37
novel-m0013-3p	39.8853	60.5124	35.6975	42.2187	313.984	266.419	261.991	164.554	2.49749825201494	4.02767268819595e-17	9.14057940626693e-16
novel-m0014-5p	40.7431	42.2356	47.1207	47.4071	118.647	123.876	134.372	131.768	1.5188368839343	5.41793551892854e-08	4.81136230322241e-07
novel-m0015-5p	40.7431	42.2356	47.1207	47.4071	118.647	123.876	134.372	131.768	1.5188368839343	5.35904672604886e-08	4.81136230322241e-07
novel-m0016-5p	40.7431	42.2356	47.1207	47.4071	118.647	123.876	134.372	131.768	1.5188368839343	5.40999543557521e-08	4.81136230322241e-07
novel-m0017-3p	34.7388	30.8717	30.1446	41.4049	116.956	111.843	105.337	108.304	1.68962396933996	4.28375052084085e-10	4.86086691045413e-09
novel-m0022-5p	3.8599	5.019	2.6971	4.3745	37.9609	36.2527	29.7103	22.0649	2.98162193452232	1.90015813352081e-21	5.85822337768491e-20
novel-m0023-3p	22.1585	26.8944	19.6733	18.7187	52.1001	55.536	49.0671	46.3051	1.21509256302613	0.0136298232446089	0.04167568358461
novel-m0024-5p	5.7183	7.0077	3.4904	4.6797	25.9732	40.7264	34.2119	21.1325	2.54609575896589	2.48467756152532e-12	3.62496708529676e-11
novel-m0025-3p	4.5747	6.4395	4.4424	4.0693	38.2682	51.6794	40.289	27.5034	3.01408759517478	1.84364465017626e-22	6.4096071455064e-21
novel-m0026-3p	2.7162	5.2084	0.9519	3.3572	25.0511	21.9059	29.7103	20.9771	2.99667650330012	4.09958120655306e-14	7.44301743500856e-13
novel-m0027-5p	6.862	5.6819	2.8558	4.7814	22.8995	29.6192	22.0577	17.4033	2.18831067948279	6.88996964596391e-09	6.82315781909396e-08
novel-m0029-5p	1.5725	3.6932	0.476	2.5433	15.0614	17.8949	18.4564	9.634	2.88133970702985	3.30785343349434e-09	3.44269586645207e-08
novel-m0030-5p	1.5725	3.6932	0.476	2.5433	15.0614	17.8949	18.4564	9.634	2.88133970702985	3.24879915753424e-09	3.40290886116087e-08
novel-m0032-3p	4.7176	5.4925	3.9664	3.9675	25.2048	22.6772	24.9837	15.3832	2.28208575027789	5.07078589212571e-12	7.26812644538018e-11
novel-m0033-3p	2.0014	3.0304	2.5385	1.6277	15.2151	17.2779	17.331	10.4109	2.71120752149236	5.06930377910174e-14	8.9353634014216e-13
novel-m0034-5p	11.0078	6.8183	15.2309	11.1905	54.2518	65.5634	63.0219	76.6054	2.55174698103857	5.63193171487764e-16	1.16488309140634e-14
novel-m0035-5p	5.0035	5.1137	4.7597	4.2727	21.5163	22.9858	16.4307	12.4309	1.93775214394767	3.95303243496379e-07	3.13556067899555e-06
novel-m0036-3p	2.4303	3.8826	1.2692	2.5433	12.1413	13.4212	17.7812	6.6816	2.3046790117183	4.62051645499944e-06	3.19912029130046e-05
novel-m0037-5p	3.0021	3.4091	1.9039	1.2208	12.9098	16.9693	11.0288	7.7693	2.35180517212705	7.26000394823909e-07	5.62220210967899e-06
novel-m0038-3p	2.7162	3.3144	2.8558	2.9502	12.7561	18.512	13.7298	9.634	2.20648886422332	1.73995053330745e-08	1.61538589285475e-07
novel-m0040-5p	1.0007	2.3675	1.1106	1.1191	7.377	5.3993	7.6527	4.6616	2.16418935063614	2.68754611715203e-05	0.000164473796083386
novel-m0041-3p	2.2873	2.5569	1.7452	2.3398	14.4466	16.5065	17.331	10.5663	2.72044939127096	2.84334056026977e-15	5.66587618961073e-14
novel-m0042-5p	4.8606	4.7349	2.5385	4.9849	14.754	14.1925	11.9292	12.4309	1.63872416485553	0.000208689986868941	0.00106112497354316
novel-m0043-3p	0.8577	2.1781	2.5385	1.6277	10.7581	10.1816	11.0288	5.2831	2.37083288771229	4.92266203279859e-07	3.84862668018799e-06
novel-m0044-3p	0.2859	0.7576	0.476	0.3052	11.9876	14.0383	14.1799	9.0124	4.75346070249087	2.3635019972461e-31	1.10341778957146e-29
novel-m0047-3p	0.2859	0.5682	0.1587	0.3052	8.1454	12.1871	6.7523	6.837	4.68579045052075	5.94275625353129e-22	1.98172728944288e-20
novel-m0049-5p	2.1444	2.841	4.9183	3.052	8.7602	13.1127	12.1542	13.9848	1.8898050628208	3.44897085631576e-05	0.000205679502891239
novel-m0050-5p	2.4303	3.2198	1.4279	1.2208	10.1434	15.8895	10.3536	8.2355	2.42678053390264	1.7769659630156e-07	1.50443646816968e-06
novel-m0051-5p	1.8585	2.4622	2.0625	1.8312	7.2233	7.4048	7.6527	2.797	1.61018368425392	0.0141163537952813	0.0426168643418501
novel-m0052-5p	1.8585	2.4622	2.0625	1.8312	7.2233	7.4048	7.6527	2.797	1.61018368425392	0.0140500180201065	0.0425143137867668
novel-m0056-5p	0.7148	1.3258	0.3173	1.3225	8.4528	10.3359	8.553	5.4385	3.15489017914739	2.0010994568593e-12	3.02758936343342e-11
novel-m0057-5p	0.8577	0.947	0.1587	0.6104	3.6885	5.2451	4.0514	2.797	2.61630818804807	4.90829267547537e-06	3.38402963363998e-05
novel-m0058-5p	0.5718	0.5682	0.01	0.4069	6.1475	8.3304	5.627	2.3308	3.84904800928498	3.62247765328231e-10	4.19796346486758e-09
novel-m0059-5p	0.5718	0.5682	0.01	0.4069	6.1475	8.3304	5.627	2.3308	3.84904800928498	3.53329737304432e-10	4.1238627911103e-09
novel-m0060-5p	0.5718	1.4205	0.476	1.1191	6.1475	7.5591	6.0771	6.2155	2.85745671010958	8.53699153143995e-11	1.08980032518538e-09
novel-m0061-3p	0.7148	0.4735	0.6346	1.0173	4.4569	8.6389	3.8263	3.2631	2.82923345196414	1.87411424429267e-06	1.38565731908336e-05
novel-m0063-3p	0.4289	1.3258	0.476	0.2035	6.9159	7.5591	6.0771	3.4185	3.29974640756113	2.32304195992704e-09	2.53056704168052e-08
novel-m0064-3p	0.143	1.3258	0.476	0.5087	3.5348	8.7932	8.7781	4.9724	3.40994771357182	1.30981119125582e-08	1.25159736053334e-07
novel-m0065-3p	0.8577	0.6629	1.2692	1.8312	4.7643	4.0109	4.5016	7.1478	2.14403082996356	0.000170798416811123	0.000891644131212063
novel-m0066-5p	0.4289	1.5152	1.1106	0.5087	7.9918	10.7987	10.1285	5.1277	3.25618862722381	9.88174100774024e-12	1.35687099215526e-10
novel-m0068-3p	1.0007	0.5682	0.476	0.5087	4.918	8.0219	5.4019	3.2631	3.08075409152869	7.70619695518629e-09	7.58549748480385e-08
novel-m0075-3p	2.5732	2.5569	2.0625	2.1364	13.0635	9.7188	10.1285	9.0124	2.16795449385577	1.4391170210543e-08	1.35925850427904e-07
novel-m0076-5p	1.0007	0.4735	0.01	0.9156	3.0738	2.4683	2.7009	1.3985	2.00634343849733	0.0169535085326645	0.0496452203268349
novel-m0078-3p	0.8577	1.2311	0.1587	0.6104	3.6885	4.9365	6.3022	2.797	2.63269316992899	1.57441511633961e-05	0.000100886050984272
novel-m0079-5p	1.8585	1.1364	4.4424	2.9502	9.0676	7.0963	7.6527	10.877	1.73982107342038	0.00390221860330406	0.014232645530801
novel-m0080-5p	0.4289	0.5682	0.3173	0.3052	3.6885	3.8567	2.926	1.5539	2.89233943816974	8.1327901517797e-06	5.44630291311805e-05
novel-m0081-5p	0.4289	0.5682	0.3173	0.3052	3.6885	3.8567	2.926	1.5539	2.89233943816974	8.01725941787475e-06	5.39102958387134e-05
novel-m0085-3p	0.7148	1.5152	0.476	0.7121	2.6127	4.7823	2.4759	2.3308	1.83581565480112	0.0210887957754365	0.059617806742324
novel-m0086-3p	0.4289	0.2841	0.476	0.1017	3.5348	5.5536	2.0257	2.02	3.34709172853204	1.93499056131946e-06	1.42422278252072e-05
novel-m0087-5p	0.5718	1.4205	1.1106	0.7121	2.9201	4.7823	3.6013	2.02	1.80423981320998	0.0128459466097439	0.0397543120460635
novel-m0089-3p	1.0007	1.4205	0.6346	0.9156	4.4569	5.0908	4.2765	4.04	2.16935172641188	3.8602051286228e-05	0.000226649204327048
novel-m0090-5p	0.4289	0.3788	0.3173	0.4069	2.459	3.0853	2.4759	1.8646	2.68988965258348	2.75726935549601e-05	0.000167486175720464
novel-m0091-3p	0.4289	0.7576	0.01	0.4069	3.0738	1.6969	2.7009	2.4862	2.6346926601678	0.000201673882365611	0.00103627397416795
novel-m0092-3p	0.4289	0.7576	0.476	0.5087	2.9201	4.1652	2.926	0.9323	2.33352287330884	0.00250861023713756	0.00966761586670464
novel-m0093-5p	0.8577	0.4735	0.1587	0.9156	3.0738	1.3884	3.6013	1.7092	2.02242040540072	0.0141360712810788	0.0426168643418501
novel-m0095-5p	1.5725	1.3258	0.9519	0.5087	3.9959	4.1652	6.3022	4.5062	2.12164564105064	8.77254083910658e-05	0.000484267963888519
novel-m0096-5p	0.5718	1.5152	0.476	0.2035	3.8422	6.3249	3.6013	2.1754	2.52686168925512	0.000558576643889275	0.00252829428286724
novel-m0097-5p	3.7169	2.5569	3.6491	3.4589	0.6148	0.3085	0.2251	0.9323	-2.68513	1.49554540673678e-19	4.44312944474164e-18
novel-m0098-3p	0.143	0.3788	0.1587	0.01	2.6127	2.4683	1.1254	1.8646	3.54703411545132	3.38241204132666e-06	2.40298316327294e-05
novel-m0100-3p	0.01	0.947	0.1587	0.5087	1.5369	2.6225	2.7009	0.7769	2.23313687257118	0.0310961848869069	0.0814948412429824
novel-m0101-5p	0.2859	1.1364	0.1587	0.3052	3.0738	3.0853	2.2508	2.1754	2.48850759467493	0.000526277311034018	0.00240878746843021
novel-m0106-5p	0.4289	1.0417	0.9519	0.6104	3.3811	4.628	1.3505	2.02	1.90768001122152	0.0186522176522618	0.0535636619398872
novel-m0107-5p	1.1437	1.4205	1.2692	0.7121	5.5328	4.1652	6.0771	3.1077	2.05456180471768	0.000214162884531938	0.00108341223939686
novel-m0109-3p	0.2859	0.6629	0.476	0.5087	2.7664	2.9311	0.6752	1.3985	2.00692262705355	0.0257203332926084	0.0700450410002035
novel-m0111-5p	0.4289	0.8523	0.476	0.2035	3.2274	3.8567	4.5016	3.1077	2.90572755328104	3.90683723948665e-07	3.11403514601033e-06
novel-m0114-5p	0.8577	0.3788	0.01	0.7121	3.0738	2.314	1.8006	1.5539	2.15819009669662	0.00501361694475694	0.0175422914084215
novel-m0115-3p	0.2859	1.1364	0.3173	0.2035	2.1516	1.5427	3.3762	1.5539	2.15006394197766	0.0201431418678917	0.0573412784183536
novel-m0116-3p	0.01	0.01	0.3173	0.1017	3.0738	4.4737	4.2765	2.4862	5.02667908539047	2.6585221938089e-13	4.5250263173789e-12
novel-m0117-3p	0.143	0.1894	0.3173	0.2035	0.9221	1.6969	0.4502	0.9323	2.22958503843507	0.0297687864699219	0.0793406407989588
novel-m0118-3p	0.143	0.6629	0.1587	0.3052	0.4611	2.4683	2.7009	0.6215	2.29967034308986	0.0483614201876432	0.116021733870562
novel-m0119-3p	0.4289	0.2841	0.3173	0.3052	2.6127	1.6969	1.8006	0.7769	2.36651664899582	0.00559223117159023	0.0194006491175763
novel-m0122-3p	0.4289	0.3788	0.476	0.4069	1.9979	2.1597	1.8006	2.6416	2.34676775334834	0.000443889965735204	0.00208424196554978
novel-m0123-3p	0.2859	0.2841	0.3173	0.5087	1.8443	2.0055	1.5755	0.6215	2.11487292059389	0.0248036752605343	0.0681163115558202
novel-m0124-5p	0.2859	0.1894	0.01	0.3052	1.8443	1.5427	1.3505	0.9323	2.84246047785973	0.00102906737707869	0.00433087843173486
novel-m0125-3p	0.2859	0.1894	0.01	0.3052	1.8443	1.5427	1.3505	0.9323	2.84246047785973	0.00103349609923897	0.00433087843173486
novel-m0127-5p	0.4289	0.7576	0.3173	0.2035	1.9979	1.8512	2.0257	1.0877	2.02788883714833	0.0255885348409027	0.0698024472955509
novel-m0128-5p	0.2859	0.4735	0.476	0.4069	1.6906	2.9311	1.1254	2.6416	2.35272956377055	0.00185648671442366	0.00738077686464297
novel-m0129-3p	0.7148	0.4735	0.476	0.9156	1.8443	2.1597	4.0514	4.5062	2.28363318406737	0.00142849702360986	0.00577763400143195
novel-m0133-3p	0.143	0.3788	0.6346	0.3052	0.9221	1.2341	1.5755	2.1754	2.01490149615716	0.0351401096286159	0.0887464283356389
novel-m0137-3p	0.4289	0.1894	0.1587	0.01	2.7664	2.9311	1.8006	1.8646	3.57248909098248	3.39241516743349e-07	2.73064353871247e-06
novel-m0140-5p	3.0021	1.6099	5.3943	2.0346	0.3074	0.9256	0.9003	1.5539	-1.70735	2.30232116886012e-07	1.89999635854416e-06
novel-m0142-3p	0.143	0.3788	0.1587	0.8139	1.2295	1.6969	1.3505	2.6416	2.21089292089002	0.0171978884763262	0.0501809817327089
novel-m0143-3p	2.0014	1.7046	2.5385	2.4416	0.3074	0.9256	0.4502	0.9323	-1.73162	3.05842559831247e-10	3.59530030765652e-09
novel-m0144-3p	2.0014	1.7046	2.5385	2.4416	0.3074	0.9256	0.4502	0.9323	-1.73162	3.01349159498767e-10	3.56814874363033e-09
novel-m0148-5p	0.5718	0.7576	0.6346	0.2035	2.459	1.6969	3.1511	0.9323	1.92648977971057	0.0417550619663809	0.102752667549799
novel-m0150-3p	0.2859	0.5682	0.1587	0.5087	2.459	2.0055	5.627	1.8646	2.97418062981629	7.75354917992904e-05	0.000432399295563278
novel-m0151-3p	0.2859	0.5682	0.1587	0.5087	2.459	2.0055	5.627	1.8646	2.97418062981629	7.71601966289439e-05	0.000432399295563278
novel-m0152-3p	0.2859	0.1894	0.1587	0.4069	1.8443	2.0055	0.6752	1.2431	2.47026470185129	0.004310354702184	0.0153444871097356
novel-m0154-5p	1.2866	1.3258	1.2692	1.7294	0.4611	0.4628	0.2251	0.3108	-1.94249	1.3579291840274e-08	1.29003272482603e-07
novel-m0155-3p	0.01	0.01	0.01	0.1017	1.6906	1.3884	1.8006	1.3985	5.57500075819944	8.84589277969026e-09	8.55277443906147e-08
novel-m0160-3p	0.143	0.2841	0.01	0.2035	0.9221	0.7713	1.3505	0.4662	2.45401642914193	0.0315677469653652	0.0818757119704869
novel-m0161-3p	0.01	0.1894	0.1587	0.4069	0.6148	1.2341	0.6752	1.5539	2.41433012243658	0.0202418857223461	0.0574547530018951
novel-m0165-5p	1.1437	0.947	0.7933	0.4069	0.3074	0.3085	0.4502	0.1554	-1.42983	0.000255622269006051	0.00127343532791429
novel-m0166-5p	0.2859	0.2841	0.01	0.1017	0.9221	0.3085	1.1254	1.2431	2.40042729954718	0.0296856416212151	0.0792587228906298
novel-m0167-5p	0.01	0.01	0.01	0.1017	1.8443	1.0799	0.2251	0.6215	4.83954338249328	0.000311287455590728	0.00152288533663249
novel-m0169-3p	0.01	0.0947	0.1587	0.1017	1.8443	1.0799	0.4502	1.2431	3.66074838732228	0.000533256086583417	0.00243391185887515
novel-m0172-5p	0.4289	0.4735	0.1587	0.3052	1.9979	2.1597	1.8006	0.9323	2.3343343814277	0.00373310672771272	0.0137925659220386
novel-m0176-3p	0.2859	0.0947	0.3173	0.01	1.2295	0.7713	0.4502	0.9323	2.25681362721941	0.0323252144360734	0.0828707331356357
novel-m0179-3p	0.01	0.1894	0.1587	0.01	1.0758	1.2341	1.1254	1.0877	3.61911034113471	0.000230214187635204	0.00115744610029515
novel-m0180-3p	0.01	0.1894	0.1587	0.01	1.0758	1.2341	1.1254	1.0877	3.61911034113471	0.000231802462913747	0.00116185651656768
novel-m0181-5p	0.143	0.2841	0.01	0.1017	1.2295	0.7713	0.2251	1.0877	2.62057770275821	0.0210878406147475	0.059617806742324
novel-m0184-3p	0.01	0.5682	0.476	0.4069	2.7664	5.0908	2.7009	1.2431	3.01380673990887	8.39027084959561e-05	0.000466316413885688
novel-m0185-5p	0.2859	0.4735	0.3173	0.6104	2.3053	2.0055	0.9003	0.9323	1.86449183152254	0.0472733918734732	0.11409855586596
novel-m0194-5p	0.01	0.0947	0.1587	0.2035	0.7684	1.2341	1.3505	0.6215	3.0895878842157	0.00413034254949531	0.0148655941098576
novel-m0195-3p	0.143	0.1894	0.01	0.2035	0.7684	0.7713	1.3505	1.3985	2.97383179895961	0.00179841454303136	0.00718486396898102
novel-m0198-3p	0.2859	0.5682	1.1106	1.2208	0.01	0.01	0.2251	0.4662	-2.16299	8.83966597050032e-05	0.000484698462946226
novel-m0200-3p	0.143	0.0947	0.01	0.1017	1.5369	0.01	0.9003	1.0877	3.3387178893492	0.0070037140718572	0.0235474666531166
novel-m0204-3p	0.01	0.01	0.3173	0.4069	1.3832	1.0799	0.6752	1.2431	2.55762963596958	0.00776163592898391	0.0256731034574083
novel-m0206-3p	0.01	0.0947	0.01	0.01	0.6148	0.4628	0.2251	1.0877	4.26071868295957	0.00383428904864973	0.0140475970975194
novel-m0207-3p	0.4289	0.1894	0.01	0.8139	2.1516	1.3884	2.0257	1.5539	2.30352494152842	0.00810538409253517	0.0264883952144049
novel-m0208-3p	0.4289	0.1894	0.01	0.8139	2.1516	1.3884	2.0257	1.5539	2.30352494152842	0.00807580174522409	0.0264446093220364
novel-m0210-5p	0.01	0.3788	0.3173	0.1017	1.0758	1.3884	1.3505	0.4662	2.40584408403335	0.0317000581859093	0.0819586947401515
novel-m0211-5p	0.01	0.01	0.01	0.2035	0.7684	1.6969	1.1254	0.4662	4.1188832864214	0.000425188399198196	0.00200797064823657
novel-m0212-5p	0.2859	0.0947	0.01	0.2035	0.9221	1.0799	0.9003	1.8646	3.00427366722729	0.00183580460255415	0.0073163529770085
novel-m0213-5p	0.2859	0.01	0.01	0.01	0.7684	1.8512	1.1254	1.2431	3.98095054599701	6.14346286321631e-05	0.000352225204157735
novel-m0214-5p	0.2859	0.01	0.01	0.01	0.7684	1.8512	1.1254	1.2431	3.98095054599701	6.09338070175711e-05	0.000350583946009546
novel-m0217-3p	0.143	0.0947	0.01	0.01	0.6148	1.0799	0.4502	0.4662	3.34089326878426	0.00516224697751887	0.0179853124973685
novel-m0223-3p	0.01	0.1894	0.01	0.1017	0.4611	1.8512	0.4502	0.4662	3.37550309679873	0.0142754597821776	0.0429080514446643
novel-m0224-5p	0.01	0.0947	0.01	0.1017	0.4611	0.6171	0.9003	0.3108	3.40313412814549	0.0136617233231999	0.04167568358461
novel-m0227-5p	0.01	0.01	0.476	0.1017	0.7684	1.0799	1.5755	0.7769	2.81313630915352	0.00420585039904732	0.0150379858906856
novel-m0231-5p	0.143	0.0947	0.1587	0.01	1.3832	0.9256	0.9003	0.6215	3.23659807689324	0.00231469499194124	0.00900526575436187
novel-m0238-5p	0.01	0.0947	0.01	0.01	0.7684	2.4683	0.4502	0.6215	5.11061882835469	0.000193276046121842	0.000996255707769999
novel-m0241-5p	0.2859	0.3788	0.1587	0.3052	0.01	0.01	0.01	0.01	-4.81839	0.000979002068187574	0.00415503734913895
novel-m0243-5p	0.143	0.0947	0.01	0.01	0.7684	2.314	0.4502	1.0877	4.16422208778585	0.00018346030033207	0.000951274160648049
novel-m0244-5p	0.143	0.0947	0.01	0.01	0.7684	2.314	0.4502	1.0877	4.16422208778585	0.000183967340737322	0.000951274160648049
novel-m0247-3p	0.01	0.0947	0.01	0.01	0.4611	0.6171	0.2251	0.7769	4.06018887209432	0.00709917360470789	0.0238194038400261
novel-m0251-3p	0.143	0.0947	0.3173	0.2035	0.9221	0.9256	1.1254	1.2431	2.4747222188106	0.0102985879371009	0.0326121951341528
novel-m0255-5p	0.01	0.01	0.01	0.01	0.01	0.6171	0.9003	0.1554	5.39471991299407	0.0145290634889217	0.0434807504412053
novel-m0257-3p	0.4289	0.3788	0.1587	0.3052	2.7664	1.5427	1.3505	0.7769	2.33963148021893	0.00817407488432119	0.0266595576067481
novel-m0258-3p	1.7155	0.5682	2.5385	1.3225	0.1537	0.3085	0.2251	0.7769	-2.06923	2.81467411539141e-06	2.02606938526413e-05
novel-m0259-3p	1.7155	0.5682	2.5385	1.3225	0.1537	0.3085	0.2251	0.7769	-2.06923	2.81448850558341e-06	2.02606938526413e-05
novel-m0267-3p	0.01	0.0947	0.01	0.01	0.7684	1.0799	0.4502	0.4662	4.47058957057989	0.000653420051072505	0.00290923259796314
novel-m0269-5p	0.01	0.01	0.01	0.01	0.6148	0.7713	0.6752	1.0877	6.29874994724805	1.53531927914232e-05	9.8768177248762e-05
novel-m0271-5p	0.01	0.0947	0.01	0.01	1.2295	0.1543	1.1254	0.4662	4.57655026090496	0.00254100612947699	0.00976942121309506
novel-m0272-5p	0.2859	0.0947	0.1587	0.01	0.6148	1.0799	0.6752	0.6215	2.44515463874137	0.0316751232888705	0.0819586947401515
novel-m0273-5p	0.01	0.01	0.01	0.1017	0.6148	0.4628	0.4502	1.2431	4.39502739511502	0.0012093373524525	0.00499004351996815
novel-m0276-5p	0.2859	0.2841	0.1587	0.1017	1.0758	1.6969	1.3505	0.3108	2.41673042139679	0.0268221855248049	0.0724420680124482
novel-m0277-5p	0.01	0.01	0.01	0.1017	0.4611	1.6969	0.4502	0.4662	4.54497763080629	0.00120021713326258	0.00496494885000266
novel-m0280-5p	0.01	0.0947	0.01	0.2035	0.9221	0.7713	0.6752	0.7769	3.30528362137406	0.00281555666011101	0.010624987488733
novel-m0281-5p	0.01	0.0947	0.01	0.1017	0.3074	0.6171	0.6752	0.4662	3.25499801788508	0.0224989766327635	0.0627360542968185
novel-m0282-3p	0.01	0.1894	0.01	0.01	0.6148	0.7713	0.9003	0.6215	3.72834222630448	0.00235833906014939	0.00913157825659739
novel-m0284-3p	0.01	0.0947	0.7933	0.9156	0.1537	0.01	0.2251	0.1554	-1.73665	0.039980632597313	0.0989823540363779
novel-m0288-5p	0.143	0.01	0.01	0.01	0.1537	1.2341	0.6752	0.4662	3.86983718164991	0.00650983213675714	0.0220686010611228
novel-m0292-3p	0.143	0.5682	0.01	0.3052	3.0738	1.5427	2.0257	0.9323	2.88355758250696	0.000899940712670779	0.00385958825329148
novel-m0293-3p	0.143	0.5682	0.01	0.3052	3.0738	1.5427	2.0257	0.9323	2.88355758250696	0.000893951548819193	0.00384399165992253
novel-m0294-3p	0.143	0.5682	0.01	0.3052	3.0738	1.5427	2.0257	0.9323	2.88355758250696	0.00088252229528402	0.00380485865565723
novel-m0295-3p	0.143	0.5682	0.01	0.3052	3.0738	1.5427	2.0257	0.9323	2.88355758250696	0.000878507116560537	0.00379756780015851
novel-m0297-3p	0.01	0.01	0.1587	0.1017	0.1537	0.9256	0.6752	0.6215	3.08297658167751	0.0322828165869316	0.0828707331356357
novel-m0300-3p	0.2859	0.4735	0.6346	0.8139	0.01	0.1543	0.01	0.01	-3.58255	4.51145573717364e-06	3.15030712587254e-05
novel-m0302-3p	0.01	0.01	0.01	0.01	0.3074	1.0799	0.4502	0.6215	5.94192792470872	0.000510651024360198	0.00235707280735752
novel-m0307-5p	0.01	0.2841	0.01	0.4069	0.4611	1.0799	1.3505	0.9323	2.42708560162652	0.0381298948147773	0.0954123248504534
novel-m0311-5p	0.143	0.0947	0.01	0.1017	1.8443	1.3884	1.3505	0.3108	3.80806258804999	0.000208255638292997	0.00106112497354316
novel-m0316-5p	0.4289	0.5682	0.3173	0.3052	0.01	0.1543	0.01	0.01	-3.13551	0.000520962497417405	0.00239789498811279
novel-m0318-3p	0.01	0.0947	0.01	0.01	0.6148	0.4628	0.6752	0.1554	3.93567901903314	0.0132086863698893	0.0407996096945163
novel-m0325-5p	0.01	0.1894	0.01	0.01	0.4611	1.0799	0.2251	0.3108	3.24279632313468	0.0432047430901937	0.10568345839727
novel-m0328-5p	0.01	0.01	0.01	0.01	0.4611	1.0799	0.9003	0.1554	6.02053553705529	0.000536087905797884	0.00244002127597143
novel-m0334-3p	0.01	0.0947	0.01	0.2035	0.9221	0.7713	0.2251	0.7769	3.08249364544099	0.00987694483442487	0.0314767311177268
novel-m0335-3p	0.01	0.0947	0.01	0.2035	0.9221	0.7713	0.2251	0.7769	3.08249364544099	0.00988999597631735	0.0314767311177268
novel-m0336-3p	0.01	0.0947	0.01	0.2035	0.9221	0.7713	0.2251	0.7769	3.08249364544099	0.00990149314229594	0.0314767311177268
novel-m0337-3p	0.01	0.0947	0.01	0.2035	0.9221	0.7713	0.2251	0.7769	3.08249364544099	0.00984746864914953	0.0314767311177268
novel-m0341-3p	0.01	0.3788	0.3173	0.7121	0.01	0.1543	0.01	0.3108	-1.54771	0.0226094417371748	0.0629366742734985
novel-m0345-3p	0.01	0.0947	0.01	0.01	0.6148	0.4628	0.2251	0.6215	3.94772538933313	0.00636082663016318	0.0216082967020512
novel-m0357-5p	0.01	0.01	0.01	0.01	0.3074	0.6171	0.01	0.3108	4.96034952755004	0.0220909585508647	0.0618092915618372
novel-m0364-5p	0.4289	0.2841	0.3173	0.7121	0.01	0.1543	0.01	0.01	-3.24095	0.000388097879435712	0.00184346492731963
novel-m0365-3p	0.5718	0.5682	0.6346	0.7121	0.1537	0.1543	0.4502	0.3108	-1.21797	0.000989659425609934	0.00418938730944723
novel-m0367-5p	0.8577	0.3788	0.476	0.2035	0.01	0.01	0.01	0.01	-5.58195	5.44129109343109e-05	0.000315286157683206
novel-m0369-3p	0.143	0.0947	0.01	0.01	1.0758	0.6171	0.2251	0.3108	3.11250272074163	0.0220077748060384	0.0617881512595648
novel-m0371-5p	0.01	0.01	0.01	0.1017	0.3074	0.3085	0.6752	1.5539	4.43310140182479	0.00392083403315358	0.0142686922275567
novel-m0372-3p	0.01	0.01	0.1587	0.1017	0.6148	0.6171	0.4502	0.6215	3.03833197268549	0.0352167626811093	0.0888027626866245
novel-m0374-5p	0.01	0.01	0.01	0.01	0.9221	0.1543	0.01	0.3108	5.12639473762014	0.0251329950736661	0.0687894706036356
novel-m0375-3p	0.01	0.01	0.01	0.01	0.4611	0.9256	0.4502	0.1554	5.63829109417095	0.00206667787485379	0.00811767222959398
novel-m0379-3p	0.143	0.01	0.01	0.01	0.4611	0.3085	0.2251	0.4662	3.07801348469335	0.0391007981914836	0.0973943662269577
novel-m0381-5p	0.4289	0.6629	0.6346	0.9156	0.4611	0.3085	0.2251	0.1554	-1.19987	0.00208139135755422	0.0081363480340756
novel-m0396-3p	0.143	0.0947	0.01	0.1017	0.6148	1.2341	1.1254	0.1554	3.16307285968349	0.0121723037959831	0.0379571458065579
novel-m0398-3p	0.01	0.01	0.01	0.1017	0.7684	0.6171	0.2251	0.3108	3.86683064203073	0.0136730381580916	0.04167568358461
novel-m0400-5p	0.01	0.01	0.01	0.01	0.3074	0.3085	0.6752	0.3108	5.32364027884028	0.00782243096331856	0.0257698632944809
novel-m0401-3p	0.01	0.0947	0.01	0.1017	0.9221	0.1543	0.4502	1.0877	3.59465230061963	0.0108012142065755	0.0340717838099311
novel-m0409-3p	0.143	0.01	0.01	0.01	0.1537	1.0799	0.2251	0.3108	3.35449781878851	0.0333777071719639	0.0849519836744378
novel-m0414-3p	0.01	0.0947	0.01	0.01	0.4611	0.6171	0.4502	0.3108	3.88254500088851	0.0117382585761565	0.0366736415170931
novel-m0416-3p	0.01	0.01	0.01	0.01	0.1537	1.0799	0.2251	0.3108	5.46719795153787	0.00741049493252904	0.0248130096716239
novel-m0425-5p	0.2859	0.2841	0.1587	0.3052	0.01	0.01	0.01	0.01	-4.69195	0.00195711629618469	0.00770585066979707
novel-m0426-5p	0.2859	0.1894	0.476	0.5087	0.1537	0.1543	0.01	0.01	-2.1542	0.00191874098917656	0.00759133844143946
novel-m0428-3p	0.01	0.2841	0.3173	0.4069	0.01	0.1543	0.01	0.01	-2.46603	0.0305009002614609	0.0803846306890759
novel-m0434-5p	0.143	0.0947	0.476	0.3052	0.01	0.01	0.01	0.1554	-2.4583	0.0276005443232632	0.0742986646197893
novel-m0435-5p	0.2859	0.4735	0.1587	0.2035	0.01	0.01	0.2251	0.01	-2.13642	0.00697594302206895	0.0235024554599189
novel-m0437-3p	0.01	0.01	0.01	0.01	0.3074	0.01	0.4502	0.3108	4.75274859140713	0.0315195073692497	0.0818757119704869
novel-m0440-3p	0.01	0.01	0.01	0.1017	1.2295	0.7713	0.6752	1.0877	4.83682438645579	3.43975921973007e-05	0.000205679502891239
novel-m0447-5p	0.01	0.01	0.01	0.01	0.1537	0.3085	0.4502	0.3108	4.93451650158608	0.0312712762909119	0.0814948412429824
novel-m0448-5p	0.01	0.0947	0.01	0.2035	1.2295	0.6171	0.9003	0.9323	3.53138636204889	0.000773457532851768	0.00340302424783005
novel-m0449-5p	0.01	0.0947	0.01	0.2035	1.2295	0.6171	0.9003	0.9323	3.53138636204889	0.000774739914438664	0.00340302424783005
novel-m0461-3p	0.01	0.01	0.1587	0.01	0.3074	0.4628	0.6752	0.6215	3.45330226245691	0.0224989766327635	0.0627360542968185
novel-m0463-5p	0.01	0.01	0.01	0.01	0.3074	0.3085	0.4502	0.1554	4.93251005337989	0.0312712762909119	0.0814948412429824
novel-m0467-3p	0.01	0.01	0.01	0.01	0.4611	0.1543	0.2251	0.3108	4.8471200024958	0.0312712762909119	0.0814948412429824
